# Supplementary material for: Spatiotemporal Patterns of Non-Communicable Disease Mortality in the Metropolitan Area of the Valley of Mexico, 2000–2019
Source: Diseases. 2025 Aug 1;13(8):241. doi: 10.3390/diseases13080241 (PMC12385793; doi:10.3390/diseases13080241)
Supplement: Supplementary file 1 [file diseases-13-00241-s001.zip]

Archive with 2 entries (2 files):
- diseases-3741061 - Table S1 Mortality data the Metropolitan Area of the Valley of Mexico .xlsx
- diseases-3741061 - Supplementary material.pdf
