# Supplementary material for: Spatiotemporal Patterns of Non-Communicable Disease Mortality in the Metropolitan Area of the Valley of Mexico, 2000–2019
Source: Diseases. 2025 Aug 1;13(8):241. doi: 10.3390/diseases13080241 (PMC12385793; doi:10.3390/diseases13080241)
Supplement: Supplementary file 1 [file diseases-13-00241-s001.zip › diseases-3741061 - Table S1 Mortality data the Metropolitan Area of the Valley of Mexico .xlsx]

## Sheet: Hoja1
State	Municipality	ICD-10 Chapter	Year	Sex	Age group	Deaths	Mortality rate (per 100,000 inhabitants)
Mexico City	Azcapotzalco	Chapter 9 (Diseases of the circulatory system)	2000	Men	00_04	1	5.43
Mexico City	Azcapotzalco	Chapter 9 (Diseases of the circulatory system)	2000	Men	05_14	1	2.62
Mexico City	Azcapotzalco	Chapter 9 (Diseases of the circulatory system)	2000	Men	15_24	2	5.05
Mexico City	Azcapotzalco	Chapter 9 (Diseases of the circulatory system)	2000	Men	25_34	5	12.34
Mexico City	Azcapotzalco	Chapter 9 (Diseases of the circulatory system)	2000	Men	35_44	7	23.34
Mexico City	Azcapotzalco	Chapter 9 (Diseases of the circulatory system)	2000	Men	45_54	13	65.25
Mexico City	Azcapotzalco	Chapter 9 (Diseases of the circulatory system)	2000	Men	55_64	33	237.63
Mexico City	Azcapotzalco	Chapter 9 (Diseases of the circulatory system)	2000	Men	65+	152	1167.08
Mexico City	Azcapotzalco	Chapter 9 (Diseases of the circulatory system)	2000	Women	25_34	2	4.76
Mexico City	Azcapotzalco	Chapter 9 (Diseases of the circulatory system)	2000	Women	35_44	4	12.01
Mexico City	Azcapotzalco	Chapter 9 (Diseases of the circulatory system)	2000	Women	45_54	10	42.22
Mexico City	Azcapotzalco	Chapter 9 (Diseases of the circulatory system)	2000	Women	55_64	13	74.01
Mexico City	Azcapotzalco	Chapter 9 (Diseases of the circulatory system)	2000	Women	65+	205	1069.55
Mexico City	Azcapotzalco	Chapter 9 (Diseases of the circulatory system)	2001	Men	00_04	1	5.53
Mexico City	Azcapotzalco	Chapter 9 (Diseases of the circulatory system)	2001	Men	25_34	3	7.54
Mexico City	Azcapotzalco	Chapter 9 (Diseases of the circulatory system)	2001	Men	35_44	5	16.43
Mexico City	Azcapotzalco	Chapter 9 (Diseases of the circulatory system)	2001	Men	45_54	20	97.93
Mexico City	Azcapotzalco	Chapter 9 (Diseases of the circulatory system)	2001	Men	55_64	26	182.87
Mexico City	Azcapotzalco	Chapter 9 (Diseases of the circulatory system)	2001	Men	65+	154	1143.96
Mexico City	Azcapotzalco	Chapter 9 (Diseases of the circulatory system)	2001	Women	05_14	1	2.73
Mexico City	Azcapotzalco	Chapter 9 (Diseases of the circulatory system)	2001	Women	25_34	4	9.63
Mexico City	Azcapotzalco	Chapter 9 (Diseases of the circulatory system)	2001	Women	35_44	5	14.8
Mexico City	Azcapotzalco	Chapter 9 (Diseases of the circulatory system)	2001	Women	45_54	9	37.17
Mexico City	Azcapotzalco	Chapter 9 (Diseases of the circulatory system)	2001	Women	55_64	24	134.24
Mexico City	Azcapotzalco	Chapter 9 (Diseases of the circulatory system)	2001	Women	65+	210	1060.93
Mexico City	Azcapotzalco	Chapter 9 (Diseases of the circulatory system)	2002	Men	00_04	1	5.62
Mexico City	Azcapotzalco	Chapter 9 (Diseases of the circulatory system)	2002	Men	05_14	1	2.73
Mexico City	Azcapotzalco	Chapter 9 (Diseases of the circulatory system)	2002	Men	25_34	6	15.4
Mexico City	Azcapotzalco	Chapter 9 (Diseases of the circulatory system)	2002	Men	35_44	8	25.94
Mexico City	Azcapotzalco	Chapter 9 (Diseases of the circulatory system)	2002	Men	45_54	16	76.33
Mexico City	Azcapotzalco	Chapter 9 (Diseases of the circulatory system)	2002	Men	55_64	29	199.41
Mexico City	Azcapotzalco	Chapter 9 (Diseases of the circulatory system)	2002	Men	65+	142	1021.36
Mexico City	Azcapotzalco	Chapter 9 (Diseases of the circulatory system)	2002	Women	25_34	2	4.88
Mexico City	Azcapotzalco	Chapter 9 (Diseases of the circulatory system)	2002	Women	35_44	6	17.52
Mexico City	Azcapotzalco	Chapter 9 (Diseases of the circulatory system)	2002	Women	45_54	11	44.4
Mexico City	Azcapotzalco	Chapter 9 (Diseases of the circulatory system)	2002	Women	55_64	22	120.94
Mexico City	Azcapotzalco	Chapter 9 (Diseases of the circulatory system)	2002	Women	65+	219	1071.69
Mexico City	Azcapotzalco	Chapter 9 (Diseases of the circulatory system)	2003	Men	05_14	1	2.79
Mexico City	Azcapotzalco	Chapter 9 (Diseases of the circulatory system)	2003	Men	25_34	4	10.52
Mexico City	Azcapotzalco	Chapter 9 (Diseases of the circulatory system)	2003	Men	35_44	8	25.64
Mexico City	Azcapotzalco	Chapter 9 (Diseases of the circulatory system)	2003	Men	45_54	14	65.01
Mexico City	Azcapotzalco	Chapter 9 (Diseases of the circulatory system)	2003	Men	55_64	24	161.62
Mexico City	Azcapotzalco	Chapter 9 (Diseases of the circulatory system)	2003	Men	65+	169	1178.77
Mexico City	Azcapotzalco	Chapter 9 (Diseases of the circulatory system)	2003	Women	00_04	2	11.86
Mexico City	Azcapotzalco	Chapter 9 (Diseases of the circulatory system)	2003	Women	25_34	2	4.95
Mexico City	Azcapotzalco	Chapter 9 (Diseases of the circulatory system)	2003	Women	35_44	7	20.18
Mexico City	Azcapotzalco	Chapter 9 (Diseases of the circulatory system)	2003	Women	45_54	14	55.16
Mexico City	Azcapotzalco	Chapter 9 (Diseases of the circulatory system)	2003	Women	55_64	18	97.34
Mexico City	Azcapotzalco	Chapter 9 (Diseases of the circulatory system)	2003	Women	65+	234	1110.32
Mexico City	Azcapotzalco	Chapter 9 (Diseases of the circulatory system)	2004	Men	00_04	1	5.84
Mexico City	Azcapotzalco	Chapter 9 (Diseases of the circulatory system)	2004	Men	25_34	6	16.23
Mexico City	Azcapotzalco	Chapter 9 (Diseases of the circulatory system)	2004	Men	35_44	7	22.22
Mexico City	Azcapotzalco	Chapter 9 (Diseases of the circulatory system)	2004	Men	45_54	10	45.15
Mexico City	Azcapotzalco	Chapter 9 (Diseases of the circulatory system)	2004	Men	55_64	30	198.22
Mexico City	Azcapotzalco	Chapter 9 (Diseases of the circulatory system)	2004	Men	65+	161	1089.6
Mexico City	Azcapotzalco	Chapter 9 (Diseases of the circulatory system)	2004	Women	00_04	2	12.12
Mexico City	Azcapotzalco	Chapter 9 (Diseases of the circulatory system)	2004	Women	25_34	4	10.08
Mexico City	Azcapotzalco	Chapter 9 (Diseases of the circulatory system)	2004	Women	35_44	4	11.4
Mexico City	Azcapotzalco	Chapter 9 (Diseases of the circulatory system)	2004	Women	45_54	6	23.04
Mexico City	Azcapotzalco	Chapter 9 (Diseases of the circulatory system)	2004	Women	55_64	21	111.85
Mexico City	Azcapotzalco	Chapter 9 (Diseases of the circulatory system)	2004	Women	65+	282	1298.04
Mexico City	Azcapotzalco	Chapter 9 (Diseases of the circulatory system)	2005	Men	05_14	1	2.91
Mexico City	Azcapotzalco	Chapter 9 (Diseases of the circulatory system)	2005	Men	15_24	3	8
Mexico City	Azcapotzalco	Chapter 9 (Diseases of the circulatory system)	2005	Men	25_34	2	5.58
Mexico City	Azcapotzalco	Chapter 9 (Diseases of the circulatory system)	2005	Men	35_44	10	31.56
Mexico City	Azcapotzalco	Chapter 9 (Diseases of the circulatory system)	2005	Men	45_54	17	74.78
Mexico City	Azcapotzalco	Chapter 9 (Diseases of the circulatory system)	2005	Men	55_64	25	162.44
Mexico City	Azcapotzalco	Chapter 9 (Diseases of the circulatory system)	2005	Men	65+	197	1295.54
Mexico City	Azcapotzalco	Chapter 9 (Diseases of the circulatory system)	2005	Women	00_04	1	6.22
Mexico City	Azcapotzalco	Chapter 9 (Diseases of the circulatory system)	2005	Women	25_34	1	2.57
Mexico City	Azcapotzalco	Chapter 9 (Diseases of the circulatory system)	2005	Women	35_44	5	14.12
Mexico City	Azcapotzalco	Chapter 9 (Diseases of the circulatory system)	2005	Women	45_54	8	30.01
Mexico City	Azcapotzalco	Chapter 9 (Diseases of the circulatory system)	2005	Women	55_64	21	110.24
Mexico City	Azcapotzalco	Chapter 9 (Diseases of the circulatory system)	2005	Women	65+	253	1133
Mexico City	Azcapotzalco	Chapter 9 (Diseases of the circulatory system)	2006	Men	15_24	1	2.69
Mexico City	Azcapotzalco	Chapter 9 (Diseases of the circulatory system)	2006	Men	25_34	1	2.88
Mexico City	Azcapotzalco	Chapter 9 (Diseases of the circulatory system)	2006	Men	35_44	7	22.23
Mexico City	Azcapotzalco	Chapter 9 (Diseases of the circulatory system)	2006	Men	45_54	16	68.71
Mexico City	Azcapotzalco	Chapter 9 (Diseases of the circulatory system)	2006	Men	55_64	27	172.66
Mexico City	Azcapotzalco	Chapter 9 (Diseases of the circulatory system)	2006	Men	65+	160	1029.34
Mexico City	Azcapotzalco	Chapter 9 (Diseases of the circulatory system)	2006	Women	05_14	1	3.02
Mexico City	Azcapotzalco	Chapter 9 (Diseases of the circulatory system)	2006	Women	25_34	2	5.23
Mexico City	Azcapotzalco	Chapter 9 (Diseases of the circulatory system)	2006	Women	35_44	2	5.65
Mexico City	Azcapotzalco	Chapter 9 (Diseases of the circulatory system)	2006	Women	45_54	9	32.94
Mexico City	Azcapotzalco	Chapter 9 (Diseases of the circulatory system)	2006	Women	55_64	19	98.08
Mexico City	Azcapotzalco	Chapter 9 (Diseases of the circulatory system)	2006	Women	65+	236	1035.81
Mexico City	Azcapotzalco	Chapter 9 (Diseases of the circulatory system)	2007	Men	15_24	1	2.72
Mexico City	Azcapotzalco	Chapter 9 (Diseases of the circulatory system)	2007	Men	25_34	9	26.81
Mexico City	Azcapotzalco	Chapter 9 (Diseases of the circulatory system)	2007	Men	35_44	8	25.67
Mexico City	Azcapotzalco	Chapter 9 (Diseases of the circulatory system)	2007	Men	45_54	19	79.92
Mexico City	Azcapotzalco	Chapter 9 (Diseases of the circulatory system)	2007	Men	55_64	34	214.55
Mexico City	Azcapotzalco	Chapter 9 (Diseases of the circulatory system)	2007	Men	65+	182	1149.5
Mexico City	Azcapotzalco	Chapter 9 (Diseases of the circulatory system)	2007	Women	00_04	1	6.55
Mexico City	Azcapotzalco	Chapter 9 (Diseases of the circulatory system)	2007	Women	15_24	1	2.75
Mexico City	Azcapotzalco	Chapter 9 (Diseases of the circulatory system)	2007	Women	25_34	3	8.01
Mexico City	Azcapotzalco	Chapter 9 (Diseases of the circulatory system)	2007	Women	35_44	2	5.67
Mexico City	Azcapotzalco	Chapter 9 (Diseases of the circulatory system)	2007	Women	45_54	15	53.66
Mexico City	Azcapotzalco	Chapter 9 (Diseases of the circulatory system)	2007	Women	55_64	17	86.4
Mexico City	Azcapotzalco	Chapter 9 (Diseases of the circulatory system)	2007	Women	65+	271	1167.6
Mexico City	Azcapotzalco	Chapter 9 (Diseases of the circulatory system)	2008	Men	05_14	2	6.27
Mexico City	Azcapotzalco	Chapter 9 (Diseases of the circulatory system)	2008	Men	25_34	3	9.2
Mexico City	Azcapotzalco	Chapter 9 (Diseases of the circulatory system)	2008	Men	35_44	10	32.45
Mexico City	Azcapotzalco	Chapter 9 (Diseases of the circulatory system)	2008	Men	45_54	29	119.58
Mexico City	Azcapotzalco	Chapter 9 (Diseases of the circulatory system)	2008	Men	55_64	26	161.72
Mexico City	Azcapotzalco	Chapter 9 (Diseases of the circulatory system)	2008	Men	65+	150	931.21
Mexico City	Azcapotzalco	Chapter 9 (Diseases of the circulatory system)	2008	Women	15_24	1	2.79
Mexico City	Azcapotzalco	Chapter 9 (Diseases of the circulatory system)	2008	Women	25_34	1	2.73
Mexico City	Azcapotzalco	Chapter 9 (Diseases of the circulatory system)	2008	Women	35_44	5	14.23
Mexico City	Azcapotzalco	Chapter 9 (Diseases of the circulatory system)	2008	Women	45_54	9	31.53
Mexico City	Azcapotzalco	Chapter 9 (Diseases of the circulatory system)	2008	Women	55_64	17	84.99
Mexico City	Azcapotzalco	Chapter 9 (Diseases of the circulatory system)	2008	Women	65+	272	1151.66
Mexico City	Azcapotzalco	Chapter 9 (Diseases of the circulatory system)	2009	Men	15_24	1	2.78
Mexico City	Azcapotzalco	Chapter 9 (Diseases of the circulatory system)	2009	Men	25_34	4	12.57
Mexico City	Azcapotzalco	Chapter 9 (Diseases of the circulatory system)	2009	Men	35_44	7	23
Mexico City	Azcapotzalco	Chapter 9 (Diseases of the circulatory system)	2009	Men	45_54	17	68.83
Mexico City	Azcapotzalco	Chapter 9 (Diseases of the circulatory system)	2009	Men	55_64	41	250.98
Mexico City	Azcapotzalco	Chapter 9 (Diseases of the circulatory system)	2009	Men	65+	191	1166.34
Mexico City	Azcapotzalco	Chapter 9 (Diseases of the circulatory system)	2009	Women	00_04	1	6.9
Mexico City	Azcapotzalco	Chapter 9 (Diseases of the circulatory system)	2009	Women	15_24	1	2.83
Mexico City	Azcapotzalco	Chapter 9 (Diseases of the circulatory system)	2009	Women	35_44	8	22.93
Mexico City	Azcapotzalco	Chapter 9 (Diseases of the circulatory system)	2009	Women	45_54	5	17.19
Mexico City	Azcapotzalco	Chapter 9 (Diseases of the circulatory system)	2009	Women	55_64	22	108.11
Mexico City	Azcapotzalco	Chapter 9 (Diseases of the circulatory system)	2009	Women	65+	265	1103.39
Mexico City	Azcapotzalco	Chapter 9 (Diseases of the circulatory system)	2010	Men	05_14	1	3.32
Mexico City	Azcapotzalco	Chapter 9 (Diseases of the circulatory system)	2010	Men	15_24	3	8.45
Mexico City	Azcapotzalco	Chapter 9 (Diseases of the circulatory system)	2010	Men	25_34	4	12.79
Mexico City	Azcapotzalco	Chapter 9 (Diseases of the circulatory system)	2010	Men	35_44	9	30.02
Mexico City	Azcapotzalco	Chapter 9 (Diseases of the circulatory system)	2010	Men	45_54	15	59.83
Mexico City	Azcapotzalco	Chapter 9 (Diseases of the circulatory system)	2010	Men	55_64	29	174.27
Mexico City	Azcapotzalco	Chapter 9 (Diseases of the circulatory system)	2010	Men	65+	178	1058.7
Mexico City	Azcapotzalco	Chapter 9 (Diseases of the circulatory system)	2010	Women	15_24	1	2.88
Mexico City	Azcapotzalco	Chapter 9 (Diseases of the circulatory system)	2010	Women	25_34	4	11.4
Mexico City	Azcapotzalco	Chapter 9 (Diseases of the circulatory system)	2010	Women	35_44	2	5.77
Mexico City	Azcapotzalco	Chapter 9 (Diseases of the circulatory system)	2010	Women	45_54	9	30.48
Mexico City	Azcapotzalco	Chapter 9 (Diseases of the circulatory system)	2010	Women	55_64	25	120.69
Mexico City	Azcapotzalco	Chapter 9 (Diseases of the circulatory system)	2010	Women	65+	295	1200.16
Mexico City	Azcapotzalco	Chapter 9 (Diseases of the circulatory system)	2011	Men	15_24	4	11.5
Mexico City	Azcapotzalco	Chapter 9 (Diseases of the circulatory system)	2011	Men	25_34	4	12.8
Mexico City	Azcapotzalco	Chapter 9 (Diseases of the circulatory system)	2011	Men	35_44	16	54.23
Mexico City	Azcapotzalco	Chapter 9 (Diseases of the circulatory system)	2011	Men	45_54	25	99.13
Mexico City	Azcapotzalco	Chapter 9 (Diseases of the circulatory system)	2011	Men	55_64	44	257.13
Mexico City	Azcapotzalco	Chapter 9 (Diseases of the circulatory system)	2011	Men	65+	215	1242.85
Mexico City	Azcapotzalco	Chapter 9 (Diseases of the circulatory system)	2011	Women	05_14	1	3.49
Mexico City	Azcapotzalco	Chapter 9 (Diseases of the circulatory system)	2011	Women	15_24	1	2.94
Mexico City	Azcapotzalco	Chapter 9 (Diseases of the circulatory system)	2011	Women	25_34	3	8.64
Mexico City	Azcapotzalco	Chapter 9 (Diseases of the circulatory system)	2011	Women	35_44	4	11.61
Mexico City	Azcapotzalco	Chapter 9 (Diseases of the circulatory system)	2011	Women	45_54	11	36.86
Mexico City	Azcapotzalco	Chapter 9 (Diseases of the circulatory system)	2011	Women	55_64	23	108.61
Mexico City	Azcapotzalco	Chapter 9 (Diseases of the circulatory system)	2011	Women	65+	287	1132.11
Mexico City	Azcapotzalco	Chapter 9 (Diseases of the circulatory system)	2012	Men	15_24	1	2.94
Mexico City	Azcapotzalco	Chapter 9 (Diseases of the circulatory system)	2012	Men	25_34	1	3.19
Mexico City	Azcapotzalco	Chapter 9 (Diseases of the circulatory system)	2012	Men	35_44	11	37.99
Mexico City	Azcapotzalco	Chapter 9 (Diseases of the circulatory system)	2012	Men	45_54	27	106.51
Mexico City	Azcapotzalco	Chapter 9 (Diseases of the circulatory system)	2012	Men	55_64	45	255.41
Mexico City	Azcapotzalco	Chapter 9 (Diseases of the circulatory system)	2012	Men	65+	226	1270.02
Mexico City	Azcapotzalco	Chapter 9 (Diseases of the circulatory system)	2012	Women	15_24	1	3.01
Mexico City	Azcapotzalco	Chapter 9 (Diseases of the circulatory system)	2012	Women	35_44	3	8.77
Mexico City	Azcapotzalco	Chapter 9 (Diseases of the circulatory system)	2012	Women	45_54	9	29.85
Mexico City	Azcapotzalco	Chapter 9 (Diseases of the circulatory system)	2012	Women	55_64	18	83.04
Mexico City	Azcapotzalco	Chapter 9 (Diseases of the circulatory system)	2012	Women	65+	330	1261.61
Mexico City	Azcapotzalco	Chapter 9 (Diseases of the circulatory system)	2013	Men	00_04	1	7.46
Mexico City	Azcapotzalco	Chapter 9 (Diseases of the circulatory system)	2013	Men	15_24	4	12.05
Mexico City	Azcapotzalco	Chapter 9 (Diseases of the circulatory system)	2013	Men	25_34	3	9.53
Mexico City	Azcapotzalco	Chapter 9 (Diseases of the circulatory system)	2013	Men	35_44	10	35.31
Mexico City	Azcapotzalco	Chapter 9 (Diseases of the circulatory system)	2013	Men	45_54	7	27.53
Mexico City	Azcapotzalco	Chapter 9 (Diseases of the circulatory system)	2013	Men	55_64	39	214.94
Mexico City	Azcapotzalco	Chapter 9 (Diseases of the circulatory system)	2013	Men	65+	212	1161.07
Mexico City	Azcapotzalco	Chapter 9 (Diseases of the circulatory system)	2013	Women	15_24	2	6.17
Mexico City	Azcapotzalco	Chapter 9 (Diseases of the circulatory system)	2013	Women	35_44	1	2.95
Mexico City	Azcapotzalco	Chapter 9 (Diseases of the circulatory system)	2013	Women	45_54	13	42.74
Mexico City	Azcapotzalco	Chapter 9 (Diseases of the circulatory system)	2013	Women	55_64	18	81.1
Mexico City	Azcapotzalco	Chapter 9 (Diseases of the circulatory system)	2013	Women	65+	332	1231.91
Mexico City	Azcapotzalco	Chapter 9 (Diseases of the circulatory system)	2014	Men	15_24	4	12.38
Mexico City	Azcapotzalco	Chapter 9 (Diseases of the circulatory system)	2014	Men	25_34	4	12.65
Mexico City	Azcapotzalco	Chapter 9 (Diseases of the circulatory system)	2014	Men	35_44	7	25.34
Mexico City	Azcapotzalco	Chapter 9 (Diseases of the circulatory system)	2014	Men	45_54	15	58.93
Mexico City	Azcapotzalco	Chapter 9 (Diseases of the circulatory system)	2014	Men	55_64	40	213.95
Mexico City	Azcapotzalco	Chapter 9 (Diseases of the circulatory system)	2014	Men	65+	233	1246.72
Mexico City	Azcapotzalco	Chapter 9 (Diseases of the circulatory system)	2014	Women	25_34	1	2.95
Mexico City	Azcapotzalco	Chapter 9 (Diseases of the circulatory system)	2014	Women	35_44	1	2.99
Mexico City	Azcapotzalco	Chapter 9 (Diseases of the circulatory system)	2014	Women	45_54	10	32.63
Mexico City	Azcapotzalco	Chapter 9 (Diseases of the circulatory system)	2014	Women	55_64	16	70.34
Mexico City	Azcapotzalco	Chapter 9 (Diseases of the circulatory system)	2014	Women	65+	333	1201.56
Mexico City	Azcapotzalco	Chapter 9 (Diseases of the circulatory system)	2015	Men	15_24	1	3.16
Mexico City	Azcapotzalco	Chapter 9 (Diseases of the circulatory system)	2015	Men	25_34	4	12.55
Mexico City	Azcapotzalco	Chapter 9 (Diseases of the circulatory system)	2015	Men	35_44	6	22.2
Mexico City	Azcapotzalco	Chapter 9 (Diseases of the circulatory system)	2015	Men	45_54	36	141.18
Mexico City	Azcapotzalco	Chapter 9 (Diseases of the circulatory system)	2015	Men	55_64	35	182.42
Mexico City	Azcapotzalco	Chapter 9 (Diseases of the circulatory system)	2015	Men	65+	232	1222.79
Mexico City	Azcapotzalco	Chapter 9 (Diseases of the circulatory system)	2015	Women	00_04	1	7.87
Mexico City	Azcapotzalco	Chapter 9 (Diseases of the circulatory system)	2015	Women	15_24	1	3.23
Mexico City	Azcapotzalco	Chapter 9 (Diseases of the circulatory system)	2015	Women	25_34	1	2.97
Mexico City	Azcapotzalco	Chapter 9 (Diseases of the circulatory system)	2015	Women	35_44	1	3.03
Mexico City	Azcapotzalco	Chapter 9 (Diseases of the circulatory system)	2015	Women	45_54	6	19.43
Mexico City	Azcapotzalco	Chapter 9 (Diseases of the circulatory system)	2015	Women	55_64	26	111.86
Mexico City	Azcapotzalco	Chapter 9 (Diseases of the circulatory system)	2015	Women	65+	329	1161.72
Mexico City	Azcapotzalco	Chapter 9 (Diseases of the circulatory system)	2016	Men	15_24	3	9.41
Mexico City	Azcapotzalco	Chapter 9 (Diseases of the circulatory system)	2016	Men	25_34	10	30.26
Mexico City	Azcapotzalco	Chapter 9 (Diseases of the circulatory system)	2016	Men	35_44	12	43.94
Mexico City	Azcapotzalco	Chapter 9 (Diseases of the circulatory system)	2016	Men	45_54	28	107.24
Mexico City	Azcapotzalco	Chapter 9 (Diseases of the circulatory system)	2016	Men	55_64	49	247.14
Mexico City	Azcapotzalco	Chapter 9 (Diseases of the circulatory system)	2016	Men	65+	251	1286.39
Mexico City	Azcapotzalco	Chapter 9 (Diseases of the circulatory system)	2016	Women	00_04	2	16.23
Mexico City	Azcapotzalco	Chapter 9 (Diseases of the circulatory system)	2016	Women	25_34	3	8.72
Mexico City	Azcapotzalco	Chapter 9 (Diseases of the circulatory system)	2016	Women	35_44	4	12.03
Mexico City	Azcapotzalco	Chapter 9 (Diseases of the circulatory system)	2016	Women	45_54	8	25.47
Mexico City	Azcapotzalco	Chapter 9 (Diseases of the circulatory system)	2016	Women	55_64	29	120.72
Mexico City	Azcapotzalco	Chapter 9 (Diseases of the circulatory system)	2016	Women	65+	379	1314.97
Mexico City	Azcapotzalco	Chapter 9 (Diseases of the circulatory system)	2017	Men	05_14	1	3.65
Mexico City	Azcapotzalco	Chapter 9 (Diseases of the circulatory system)	2017	Men	15_24	1	3.11
Mexico City	Azcapotzalco	Chapter 9 (Diseases of the circulatory system)	2017	Men	25_34	4	11.68
Mexico City	Azcapotzalco	Chapter 9 (Diseases of the circulatory system)	2017	Men	35_44	9	32.56
Mexico City	Azcapotzalco	Chapter 9 (Diseases of the circulatory system)	2017	Men	45_54	42	157.25
Mexico City	Azcapotzalco	Chapter 9 (Diseases of the circulatory system)	2017	Men	55_64	56	273.14
Mexico City	Azcapotzalco	Chapter 9 (Diseases of the circulatory system)	2017	Men	65+	234	1162.39
Mexico City	Azcapotzalco	Chapter 9 (Diseases of the circulatory system)	2017	Women	05_14	1	4.02
Mexico City	Azcapotzalco	Chapter 9 (Diseases of the circulatory system)	2017	Women	25_34	4	11.37
Mexico City	Azcapotzalco	Chapter 9 (Diseases of the circulatory system)	2017	Women	35_44	5	14.93
Mexico City	Azcapotzalco	Chapter 9 (Diseases of the circulatory system)	2017	Women	45_54	13	40.69
Mexico City	Azcapotzalco	Chapter 9 (Diseases of the circulatory system)	2017	Women	55_64	41	165.07
Mexico City	Azcapotzalco	Chapter 9 (Diseases of the circulatory system)	2017	Women	65+	350	1191.21
Mexico City	Azcapotzalco	Chapter 9 (Diseases of the circulatory system)	2018	Men	00_04	1	8.46
Mexico City	Azcapotzalco	Chapter 9 (Diseases of the circulatory system)	2018	Men	15_24	2	6.19
Mexico City	Azcapotzalco	Chapter 9 (Diseases of the circulatory system)	2018	Men	25_34	6	16.95
Mexico City	Azcapotzalco	Chapter 9 (Diseases of the circulatory system)	2018	Men	35_44	11	39.23
Mexico City	Azcapotzalco	Chapter 9 (Diseases of the circulatory system)	2018	Men	45_54	31	113.66
Mexico City	Azcapotzalco	Chapter 9 (Diseases of the circulatory system)	2018	Men	55_64	43	202.95
Mexico City	Azcapotzalco	Chapter 9 (Diseases of the circulatory system)	2018	Men	65+	278	1335.58
Mexico City	Azcapotzalco	Chapter 9 (Diseases of the circulatory system)	2018	Women	25_34	1	2.78
Mexico City	Azcapotzalco	Chapter 9 (Diseases of the circulatory system)	2018	Women	35_44	5	14.82
Mexico City	Azcapotzalco	Chapter 9 (Diseases of the circulatory system)	2018	Women	45_54	13	40.03
Mexico City	Azcapotzalco	Chapter 9 (Diseases of the circulatory system)	2018	Women	55_64	27	105.2
Mexico City	Azcapotzalco	Chapter 9 (Diseases of the circulatory system)	2018	Women	65+	430	1432.76
Mexico City	Azcapotzalco	Chapter 9 (Diseases of the circulatory system)	2019	Men	05_14	1	3.73
Mexico City	Azcapotzalco	Chapter 9 (Diseases of the circulatory system)	2019	Men	25_34	2	5.48
Mexico City	Azcapotzalco	Chapter 9 (Diseases of the circulatory system)	2019	Men	35_44	8	28.04
Mexico City	Azcapotzalco	Chapter 9 (Diseases of the circulatory system)	2019	Men	45_54	27	97.15
Mexico City	Azcapotzalco	Chapter 9 (Diseases of the circulatory system)	2019	Men	55_64	61	279.04
Mexico City	Azcapotzalco	Chapter 9 (Diseases of the circulatory system)	2019	Men	65+	233	1082.01
Mexico City	Azcapotzalco	Chapter 9 (Diseases of the circulatory system)	2019	Women	00_04	1	8.93
Mexico City	Azcapotzalco	Chapter 9 (Diseases of the circulatory system)	2019	Women	15_24	2	6.38
Mexico City	Azcapotzalco	Chapter 9 (Diseases of the circulatory system)	2019	Women	25_34	2	5.46
Mexico City	Azcapotzalco	Chapter 9 (Diseases of the circulatory system)	2019	Women	35_44	4	11.77
Mexico City	Azcapotzalco	Chapter 9 (Diseases of the circulatory system)	2019	Women	45_54	11	33.37
Mexico City	Azcapotzalco	Chapter 9 (Diseases of the circulatory system)	2019	Women	55_64	20	75.51
Mexico City	Azcapotzalco	Chapter 9 (Diseases of the circulatory system)	2019	Women	65+	357	1162.6
Mexico City	Azcapotzalco	Chapter 4 (Endocrine, nutritional and metabolic diseases)	2000	Men	00_04	3	16.29
Mexico City	Azcapotzalco	Chapter 4 (Endocrine, nutritional and metabolic diseases)	2000	Men	35_44	5	16.67
Mexico City	Azcapotzalco	Chapter 4 (Endocrine, nutritional and metabolic diseases)	2000	Men	45_54	7	35.13
Mexico City	Azcapotzalco	Chapter 4 (Endocrine, nutritional and metabolic diseases)	2000	Men	55_64	23	165.62
Mexico City	Azcapotzalco	Chapter 4 (Endocrine, nutritional and metabolic diseases)	2000	Men	65+	92	706.39
Mexico City	Azcapotzalco	Chapter 4 (Endocrine, nutritional and metabolic diseases)	2000	Women	15_24	2	5
Mexico City	Azcapotzalco	Chapter 4 (Endocrine, nutritional and metabolic diseases)	2000	Women	25_34	2	4.76
Mexico City	Azcapotzalco	Chapter 4 (Endocrine, nutritional and metabolic diseases)	2000	Women	35_44	2	6.01
Mexico City	Azcapotzalco	Chapter 4 (Endocrine, nutritional and metabolic diseases)	2000	Women	45_54	7	29.55
Mexico City	Azcapotzalco	Chapter 4 (Endocrine, nutritional and metabolic diseases)	2000	Women	55_64	24	136.64
Mexico City	Azcapotzalco	Chapter 4 (Endocrine, nutritional and metabolic diseases)	2000	Women	65+	95	495.64
Mexico City	Azcapotzalco	Chapter 4 (Endocrine, nutritional and metabolic diseases)	2001	Men	05_14	1	2.67
Mexico City	Azcapotzalco	Chapter 4 (Endocrine, nutritional and metabolic diseases)	2001	Men	15_24	1	2.56
Mexico City	Azcapotzalco	Chapter 4 (Endocrine, nutritional and metabolic diseases)	2001	Men	25_34	3	7.54
Mexico City	Azcapotzalco	Chapter 4 (Endocrine, nutritional and metabolic diseases)	2001	Men	35_44	10	32.87
Mexico City	Azcapotzalco	Chapter 4 (Endocrine, nutritional and metabolic diseases)	2001	Men	45_54	11	53.86
Mexico City	Azcapotzalco	Chapter 4 (Endocrine, nutritional and metabolic diseases)	2001	Men	55_64	24	168.8
Mexico City	Azcapotzalco	Chapter 4 (Endocrine, nutritional and metabolic diseases)	2001	Men	65+	92	683.41
Mexico City	Azcapotzalco	Chapter 4 (Endocrine, nutritional and metabolic diseases)	2001	Women	00_04	1	5.72
Mexico City	Azcapotzalco	Chapter 4 (Endocrine, nutritional and metabolic diseases)	2001	Women	15_24	2	5.09
Mexico City	Azcapotzalco	Chapter 4 (Endocrine, nutritional and metabolic diseases)	2001	Women	25_34	1	2.41
Mexico City	Azcapotzalco	Chapter 4 (Endocrine, nutritional and metabolic diseases)	2001	Women	35_44	6	17.76
Mexico City	Azcapotzalco	Chapter 4 (Endocrine, nutritional and metabolic diseases)	2001	Women	45_54	6	24.78
Mexico City	Azcapotzalco	Chapter 4 (Endocrine, nutritional and metabolic diseases)	2001	Women	55_64	19	106.27
Mexico City	Azcapotzalco	Chapter 4 (Endocrine, nutritional and metabolic diseases)	2001	Women	65+	110	555.72
Mexico City	Azcapotzalco	Chapter 4 (Endocrine, nutritional and metabolic diseases)	2002	Men	00_04	3	16.85
Mexico City	Azcapotzalco	Chapter 4 (Endocrine, nutritional and metabolic diseases)	2002	Men	25_34	1	2.57
Mexico City	Azcapotzalco	Chapter 4 (Endocrine, nutritional and metabolic diseases)	2002	Men	35_44	8	25.94
Mexico City	Azcapotzalco	Chapter 4 (Endocrine, nutritional and metabolic diseases)	2002	Men	45_54	9	42.93
Mexico City	Azcapotzalco	Chapter 4 (Endocrine, nutritional and metabolic diseases)	2002	Men	55_64	23	158.15
Mexico City	Azcapotzalco	Chapter 4 (Endocrine, nutritional and metabolic diseases)	2002	Men	65+	83	596.99
Mexico City	Azcapotzalco	Chapter 4 (Endocrine, nutritional and metabolic diseases)	2002	Women	00_04	3	17.46
Mexico City	Azcapotzalco	Chapter 4 (Endocrine, nutritional and metabolic diseases)	2002	Women	15_24	1	2.58
Mexico City	Azcapotzalco	Chapter 4 (Endocrine, nutritional and metabolic diseases)	2002	Women	35_44	4	11.68
Mexico City	Azcapotzalco	Chapter 4 (Endocrine, nutritional and metabolic diseases)	2002	Women	45_54	7	28.25
Mexico City	Azcapotzalco	Chapter 4 (Endocrine, nutritional and metabolic diseases)	2002	Women	55_64	21	115.44
Mexico City	Azcapotzalco	Chapter 4 (Endocrine, nutritional and metabolic diseases)	2002	Women	65+	100	489.36
Mexico City	Azcapotzalco	Chapter 4 (Endocrine, nutritional and metabolic diseases)	2003	Men	00_04	2	11.43
Mexico City	Azcapotzalco	Chapter 4 (Endocrine, nutritional and metabolic diseases)	2003	Men	15_24	1	2.62
Mexico City	Azcapotzalco	Chapter 4 (Endocrine, nutritional and metabolic diseases)	2003	Men	35_44	6	19.23
Mexico City	Azcapotzalco	Chapter 4 (Endocrine, nutritional and metabolic diseases)	2003	Men	45_54	9	41.79
Mexico City	Azcapotzalco	Chapter 4 (Endocrine, nutritional and metabolic diseases)	2003	Men	55_64	23	154.88
Mexico City	Azcapotzalco	Chapter 4 (Endocrine, nutritional and metabolic diseases)	2003	Men	65+	98	683.55
Mexico City	Azcapotzalco	Chapter 4 (Endocrine, nutritional and metabolic diseases)	2003	Women	00_04	1	5.93
Mexico City	Azcapotzalco	Chapter 4 (Endocrine, nutritional and metabolic diseases)	2003	Women	35_44	4	11.53
Mexico City	Azcapotzalco	Chapter 4 (Endocrine, nutritional and metabolic diseases)	2003	Women	45_54	10	39.4
Mexico City	Azcapotzalco	Chapter 4 (Endocrine, nutritional and metabolic diseases)	2003	Women	55_64	25	135.2
Mexico City	Azcapotzalco	Chapter 4 (Endocrine, nutritional and metabolic diseases)	2003	Women	65+	147	697.51
Mexico City	Azcapotzalco	Chapter 4 (Endocrine, nutritional and metabolic diseases)	2004	Men	00_04	1	5.84
Mexico City	Azcapotzalco	Chapter 4 (Endocrine, nutritional and metabolic diseases)	2004	Men	25_34	4	10.82
Mexico City	Azcapotzalco	Chapter 4 (Endocrine, nutritional and metabolic diseases)	2004	Men	35_44	5	15.87
Mexico City	Azcapotzalco	Chapter 4 (Endocrine, nutritional and metabolic diseases)	2004	Men	45_54	17	76.75
Mexico City	Azcapotzalco	Chapter 4 (Endocrine, nutritional and metabolic diseases)	2004	Men	55_64	21	138.75
Mexico City	Azcapotzalco	Chapter 4 (Endocrine, nutritional and metabolic diseases)	2004	Men	65+	76	514.35
Mexico City	Azcapotzalco	Chapter 4 (Endocrine, nutritional and metabolic diseases)	2004	Women	25_34	1	2.52
Mexico City	Azcapotzalco	Chapter 4 (Endocrine, nutritional and metabolic diseases)	2004	Women	35_44	4	11.4
Mexico City	Azcapotzalco	Chapter 4 (Endocrine, nutritional and metabolic diseases)	2004	Women	45_54	10	38.41
Mexico City	Azcapotzalco	Chapter 4 (Endocrine, nutritional and metabolic diseases)	2004	Women	55_64	18	95.87
Mexico City	Azcapotzalco	Chapter 4 (Endocrine, nutritional and metabolic diseases)	2004	Women	65+	117	538.55
Mexico City	Azcapotzalco	Chapter 4 (Endocrine, nutritional and metabolic diseases)	2005	Men	00_04	1	5.99
Mexico City	Azcapotzalco	Chapter 4 (Endocrine, nutritional and metabolic diseases)	2005	Men	25_34	4	11.16
Mexico City	Azcapotzalco	Chapter 4 (Endocrine, nutritional and metabolic diseases)	2005	Men	35_44	8	25.24
Mexico City	Azcapotzalco	Chapter 4 (Endocrine, nutritional and metabolic diseases)	2005	Men	45_54	20	87.98
Mexico City	Azcapotzalco	Chapter 4 (Endocrine, nutritional and metabolic diseases)	2005	Men	55_64	26	168.94
Mexico City	Azcapotzalco	Chapter 4 (Endocrine, nutritional and metabolic diseases)	2005	Men	65+	110	723.4
Mexico City	Azcapotzalco	Chapter 4 (Endocrine, nutritional and metabolic diseases)	2005	Women	25_34	1	2.57
Mexico City	Azcapotzalco	Chapter 4 (Endocrine, nutritional and metabolic diseases)	2005	Women	35_44	2	5.65
Mexico City	Azcapotzalco	Chapter 4 (Endocrine, nutritional and metabolic diseases)	2005	Women	45_54	13	48.76
Mexico City	Azcapotzalco	Chapter 4 (Endocrine, nutritional and metabolic diseases)	2005	Women	55_64	27	141.73
Mexico City	Azcapotzalco	Chapter 4 (Endocrine, nutritional and metabolic diseases)	2005	Women	65+	112	501.57
Mexico City	Azcapotzalco	Chapter 4 (Endocrine, nutritional and metabolic diseases)	2006	Men	00_04	3	18.41
Mexico City	Azcapotzalco	Chapter 4 (Endocrine, nutritional and metabolic diseases)	2006	Men	15_24	1	2.69
Mexico City	Azcapotzalco	Chapter 4 (Endocrine, nutritional and metabolic diseases)	2006	Men	25_34	1	2.88
Mexico City	Azcapotzalco	Chapter 4 (Endocrine, nutritional and metabolic diseases)	2006	Men	35_44	6	19.05
Mexico City	Azcapotzalco	Chapter 4 (Endocrine, nutritional and metabolic diseases)	2006	Men	45_54	24	103.06
Mexico City	Azcapotzalco	Chapter 4 (Endocrine, nutritional and metabolic diseases)	2006	Men	55_64	33	211.02
Mexico City	Azcapotzalco	Chapter 4 (Endocrine, nutritional and metabolic diseases)	2006	Men	65+	94	604.73
Mexico City	Azcapotzalco	Chapter 4 (Endocrine, nutritional and metabolic diseases)	2006	Women	15_24	1	2.72
Mexico City	Azcapotzalco	Chapter 4 (Endocrine, nutritional and metabolic diseases)	2006	Women	35_44	2	5.65
Mexico City	Azcapotzalco	Chapter 4 (Endocrine, nutritional and metabolic diseases)	2006	Women	45_54	7	25.62
Mexico City	Azcapotzalco	Chapter 4 (Endocrine, nutritional and metabolic diseases)	2006	Women	55_64	17	87.76
Mexico City	Azcapotzalco	Chapter 4 (Endocrine, nutritional and metabolic diseases)	2006	Women	65+	150	658.36
Mexico City	Azcapotzalco	Chapter 4 (Endocrine, nutritional and metabolic diseases)	2007	Men	15_24	1	2.72
Mexico City	Azcapotzalco	Chapter 4 (Endocrine, nutritional and metabolic diseases)	2007	Men	25_34	3	8.94
Mexico City	Azcapotzalco	Chapter 4 (Endocrine, nutritional and metabolic diseases)	2007	Men	35_44	5	16.04
Mexico City	Azcapotzalco	Chapter 4 (Endocrine, nutritional and metabolic diseases)	2007	Men	45_54	17	71.51
Mexico City	Azcapotzalco	Chapter 4 (Endocrine, nutritional and metabolic diseases)	2007	Men	55_64	36	227.17
Mexico City	Azcapotzalco	Chapter 4 (Endocrine, nutritional and metabolic diseases)	2007	Men	65+	104	656.86
Mexico City	Azcapotzalco	Chapter 4 (Endocrine, nutritional and metabolic diseases)	2007	Women	00_04	1	6.55
Mexico City	Azcapotzalco	Chapter 4 (Endocrine, nutritional and metabolic diseases)	2007	Women	35_44	1	2.83
Mexico City	Azcapotzalco	Chapter 4 (Endocrine, nutritional and metabolic diseases)	2007	Women	45_54	5	17.89
Mexico City	Azcapotzalco	Chapter 4 (Endocrine, nutritional and metabolic diseases)	2007	Women	55_64	18	91.48
Mexico City	Azcapotzalco	Chapter 4 (Endocrine, nutritional and metabolic diseases)	2007	Women	65+	131	564.41
Mexico City	Azcapotzalco	Chapter 4 (Endocrine, nutritional and metabolic diseases)	2008	Men	25_34	1	3.07
Mexico City	Azcapotzalco	Chapter 4 (Endocrine, nutritional and metabolic diseases)	2008	Men	35_44	4	12.98
Mexico City	Azcapotzalco	Chapter 4 (Endocrine, nutritional and metabolic diseases)	2008	Men	45_54	17	70.1
Mexico City	Azcapotzalco	Chapter 4 (Endocrine, nutritional and metabolic diseases)	2008	Men	55_64	21	130.62
Mexico City	Azcapotzalco	Chapter 4 (Endocrine, nutritional and metabolic diseases)	2008	Men	65+	92	571.14
Mexico City	Azcapotzalco	Chapter 4 (Endocrine, nutritional and metabolic diseases)	2008	Women	00_04	1	6.72
Mexico City	Azcapotzalco	Chapter 4 (Endocrine, nutritional and metabolic diseases)	2008	Women	25_34	2	5.46
Mexico City	Azcapotzalco	Chapter 4 (Endocrine, nutritional and metabolic diseases)	2008	Women	35_44	2	5.69
Mexico City	Azcapotzalco	Chapter 4 (Endocrine, nutritional and metabolic diseases)	2008	Women	45_54	11	38.53
Mexico City	Azcapotzalco	Chapter 4 (Endocrine, nutritional and metabolic diseases)	2008	Women	55_64	26	129.98
Mexico City	Azcapotzalco	Chapter 4 (Endocrine, nutritional and metabolic diseases)	2008	Women	65+	139	588.53
Mexico City	Azcapotzalco	Chapter 4 (Endocrine, nutritional and metabolic diseases)	2009	Men	00_04	3	19.71
Mexico City	Azcapotzalco	Chapter 4 (Endocrine, nutritional and metabolic diseases)	2009	Men	05_14	1	3.22
Mexico City	Azcapotzalco	Chapter 4 (Endocrine, nutritional and metabolic diseases)	2009	Men	25_34	1	3.14
Mexico City	Azcapotzalco	Chapter 4 (Endocrine, nutritional and metabolic diseases)	2009	Men	35_44	7	23
Mexico City	Azcapotzalco	Chapter 4 (Endocrine, nutritional and metabolic diseases)	2009	Men	45_54	22	89.08
Mexico City	Azcapotzalco	Chapter 4 (Endocrine, nutritional and metabolic diseases)	2009	Men	55_64	25	153.04
Mexico City	Azcapotzalco	Chapter 4 (Endocrine, nutritional and metabolic diseases)	2009	Men	65+	111	677.82
Mexico City	Azcapotzalco	Chapter 4 (Endocrine, nutritional and metabolic diseases)	2009	Women	00_04	2	13.8
Mexico City	Azcapotzalco	Chapter 4 (Endocrine, nutritional and metabolic diseases)	2009	Women	25_34	1	2.79
Mexico City	Azcapotzalco	Chapter 4 (Endocrine, nutritional and metabolic diseases)	2009	Women	35_44	5	14.33
Mexico City	Azcapotzalco	Chapter 4 (Endocrine, nutritional and metabolic diseases)	2009	Women	45_54	11	37.83
Mexico City	Azcapotzalco	Chapter 4 (Endocrine, nutritional and metabolic diseases)	2009	Women	55_64	25	122.85
Mexico City	Azcapotzalco	Chapter 4 (Endocrine, nutritional and metabolic diseases)	2009	Women	65+	113	470.5
Mexico City	Azcapotzalco	Chapter 4 (Endocrine, nutritional and metabolic diseases)	2010	Men	00_04	1	6.7
Mexico City	Azcapotzalco	Chapter 4 (Endocrine, nutritional and metabolic diseases)	2010	Men	05_14	1	3.32
Mexico City	Azcapotzalco	Chapter 4 (Endocrine, nutritional and metabolic diseases)	2010	Men	25_34	1	3.2
Mexico City	Azcapotzalco	Chapter 4 (Endocrine, nutritional and metabolic diseases)	2010	Men	35_44	6	20.01
Mexico City	Azcapotzalco	Chapter 4 (Endocrine, nutritional and metabolic diseases)	2010	Men	45_54	25	99.71
Mexico City	Azcapotzalco	Chapter 4 (Endocrine, nutritional and metabolic diseases)	2010	Men	55_64	33	198.31
Mexico City	Azcapotzalco	Chapter 4 (Endocrine, nutritional and metabolic diseases)	2010	Men	65+	90	535.3
Mexico City	Azcapotzalco	Chapter 4 (Endocrine, nutritional and metabolic diseases)	2010	Women	05_14	1	3.36
Mexico City	Azcapotzalco	Chapter 4 (Endocrine, nutritional and metabolic diseases)	2010	Women	15_24	1	2.88
Mexico City	Azcapotzalco	Chapter 4 (Endocrine, nutritional and metabolic diseases)	2010	Women	25_34	1	2.85
Mexico City	Azcapotzalco	Chapter 4 (Endocrine, nutritional and metabolic diseases)	2010	Women	35_44	4	11.55
Mexico City	Azcapotzalco	Chapter 4 (Endocrine, nutritional and metabolic diseases)	2010	Women	45_54	11	37.25
Mexico City	Azcapotzalco	Chapter 4 (Endocrine, nutritional and metabolic diseases)	2010	Women	55_64	27	130.35
Mexico City	Azcapotzalco	Chapter 4 (Endocrine, nutritional and metabolic diseases)	2010	Women	65+	147	598.05
Mexico City	Azcapotzalco	Chapter 4 (Endocrine, nutritional and metabolic diseases)	2011	Men	00_04	1	6.89
Mexico City	Azcapotzalco	Chapter 4 (Endocrine, nutritional and metabolic diseases)	2011	Men	15_24	1	2.87
Mexico City	Azcapotzalco	Chapter 4 (Endocrine, nutritional and metabolic diseases)	2011	Men	35_44	5	16.95
Mexico City	Azcapotzalco	Chapter 4 (Endocrine, nutritional and metabolic diseases)	2011	Men	45_54	25	99.13
Mexico City	Azcapotzalco	Chapter 4 (Endocrine, nutritional and metabolic diseases)	2011	Men	55_64	33	192.85
Mexico City	Azcapotzalco	Chapter 4 (Endocrine, nutritional and metabolic diseases)	2011	Men	65+	94	543.38
Mexico City	Azcapotzalco	Chapter 4 (Endocrine, nutritional and metabolic diseases)	2011	Women	25_34	1	2.88
Mexico City	Azcapotzalco	Chapter 4 (Endocrine, nutritional and metabolic diseases)	2011	Women	35_44	1	2.9
Mexico City	Azcapotzalco	Chapter 4 (Endocrine, nutritional and metabolic diseases)	2011	Women	45_54	14	46.91
Mexico City	Azcapotzalco	Chapter 4 (Endocrine, nutritional and metabolic diseases)	2011	Women	55_64	22	103.89
Mexico City	Azcapotzalco	Chapter 4 (Endocrine, nutritional and metabolic diseases)	2011	Women	65+	137	540.41
Mexico City	Azcapotzalco	Chapter 4 (Endocrine, nutritional and metabolic diseases)	2012	Men	15_24	1	2.94
Mexico City	Azcapotzalco	Chapter 4 (Endocrine, nutritional and metabolic diseases)	2012	Men	25_34	3	9.57
Mexico City	Azcapotzalco	Chapter 4 (Endocrine, nutritional and metabolic diseases)	2012	Men	35_44	3	10.36
Mexico City	Azcapotzalco	Chapter 4 (Endocrine, nutritional and metabolic diseases)	2012	Men	45_54	31	122.29
Mexico City	Azcapotzalco	Chapter 4 (Endocrine, nutritional and metabolic diseases)	2012	Men	55_64	38	215.68
Mexico City	Azcapotzalco	Chapter 4 (Endocrine, nutritional and metabolic diseases)	2012	Men	65+	120	674.35
Mexico City	Azcapotzalco	Chapter 4 (Endocrine, nutritional and metabolic diseases)	2012	Women	35_44	6	17.54
Mexico City	Azcapotzalco	Chapter 4 (Endocrine, nutritional and metabolic diseases)	2012	Women	45_54	7	23.22
Mexico City	Azcapotzalco	Chapter 4 (Endocrine, nutritional and metabolic diseases)	2012	Women	55_64	22	101.5
Mexico City	Azcapotzalco	Chapter 4 (Endocrine, nutritional and metabolic diseases)	2012	Women	65+	122	466.41
Mexico City	Azcapotzalco	Chapter 4 (Endocrine, nutritional and metabolic diseases)	2013	Men	15_24	2	6.02
Mexico City	Azcapotzalco	Chapter 4 (Endocrine, nutritional and metabolic diseases)	2013	Men	35_44	5	17.65
Mexico City	Azcapotzalco	Chapter 4 (Endocrine, nutritional and metabolic diseases)	2013	Men	45_54	20	78.64
Mexico City	Azcapotzalco	Chapter 4 (Endocrine, nutritional and metabolic diseases)	2013	Men	55_64	36	198.4
Mexico City	Azcapotzalco	Chapter 4 (Endocrine, nutritional and metabolic diseases)	2013	Men	65+	117	640.78
Mexico City	Azcapotzalco	Chapter 4 (Endocrine, nutritional and metabolic diseases)	2013	Women	25_34	1	2.93
Mexico City	Azcapotzalco	Chapter 4 (Endocrine, nutritional and metabolic diseases)	2013	Women	35_44	1	2.95
Mexico City	Azcapotzalco	Chapter 4 (Endocrine, nutritional and metabolic diseases)	2013	Women	45_54	6	19.72
Mexico City	Azcapotzalco	Chapter 4 (Endocrine, nutritional and metabolic diseases)	2013	Women	55_64	23	103.62
Mexico City	Azcapotzalco	Chapter 4 (Endocrine, nutritional and metabolic diseases)	2013	Women	65+	146	541.74
Mexico City	Azcapotzalco	Chapter 4 (Endocrine, nutritional and metabolic diseases)	2014	Men	00_04	1	7.82
Mexico City	Azcapotzalco	Chapter 4 (Endocrine, nutritional and metabolic diseases)	2014	Men	15_24	1	3.1
Mexico City	Azcapotzalco	Chapter 4 (Endocrine, nutritional and metabolic diseases)	2014	Men	25_34	4	12.65
Mexico City	Azcapotzalco	Chapter 4 (Endocrine, nutritional and metabolic diseases)	2014	Men	35_44	13	47.06
Mexico City	Azcapotzalco	Chapter 4 (Endocrine, nutritional and metabolic diseases)	2014	Men	45_54	16	62.86
Mexico City	Azcapotzalco	Chapter 4 (Endocrine, nutritional and metabolic diseases)	2014	Men	55_64	34	181.86
Mexico City	Azcapotzalco	Chapter 4 (Endocrine, nutritional and metabolic diseases)	2014	Men	65+	117	626.04
Mexico City	Azcapotzalco	Chapter 4 (Endocrine, nutritional and metabolic diseases)	2014	Women	15_24	1	3.17
Mexico City	Azcapotzalco	Chapter 4 (Endocrine, nutritional and metabolic diseases)	2014	Women	25_34	2	5.91
Mexico City	Azcapotzalco	Chapter 4 (Endocrine, nutritional and metabolic diseases)	2014	Women	35_44	3	8.97
Mexico City	Azcapotzalco	Chapter 4 (Endocrine, nutritional and metabolic diseases)	2014	Women	45_54	11	35.9
Mexico City	Azcapotzalco	Chapter 4 (Endocrine, nutritional and metabolic diseases)	2014	Women	55_64	33	145.07
Mexico City	Azcapotzalco	Chapter 4 (Endocrine, nutritional and metabolic diseases)	2014	Women	65+	153	552.07
Mexico City	Azcapotzalco	Chapter 4 (Endocrine, nutritional and metabolic diseases)	2015	Men	25_34	4	12.55
Mexico City	Azcapotzalco	Chapter 4 (Endocrine, nutritional and metabolic diseases)	2015	Men	35_44	4	14.8
Mexico City	Azcapotzalco	Chapter 4 (Endocrine, nutritional and metabolic diseases)	2015	Men	45_54	20	78.43
Mexico City	Azcapotzalco	Chapter 4 (Endocrine, nutritional and metabolic diseases)	2015	Men	55_64	40	208.47
Mexico City	Azcapotzalco	Chapter 4 (Endocrine, nutritional and metabolic diseases)	2015	Men	65+	134	706.27
Mexico City	Azcapotzalco	Chapter 4 (Endocrine, nutritional and metabolic diseases)	2015	Women	25_34	4	11.88
Mexico City	Azcapotzalco	Chapter 4 (Endocrine, nutritional and metabolic diseases)	2015	Women	35_44	4	12.13
Mexico City	Azcapotzalco	Chapter 4 (Endocrine, nutritional and metabolic diseases)	2015	Women	45_54	10	32.38
Mexico City	Azcapotzalco	Chapter 4 (Endocrine, nutritional and metabolic diseases)	2015	Women	55_64	19	81.74
Mexico City	Azcapotzalco	Chapter 4 (Endocrine, nutritional and metabolic diseases)	2015	Women	65+	145	512.01
Mexico City	Azcapotzalco	Chapter 4 (Endocrine, nutritional and metabolic diseases)	2016	Men	15_24	1	3.14
Mexico City	Azcapotzalco	Chapter 4 (Endocrine, nutritional and metabolic diseases)	2016	Men	25_34	3	9.08
Mexico City	Azcapotzalco	Chapter 4 (Endocrine, nutritional and metabolic diseases)	2016	Men	35_44	4	14.65
Mexico City	Azcapotzalco	Chapter 4 (Endocrine, nutritional and metabolic diseases)	2016	Men	45_54	22	84.26
Mexico City	Azcapotzalco	Chapter 4 (Endocrine, nutritional and metabolic diseases)	2016	Men	55_64	40	201.75
Mexico City	Azcapotzalco	Chapter 4 (Endocrine, nutritional and metabolic diseases)	2016	Men	65+	136	697.01
Mexico City	Azcapotzalco	Chapter 4 (Endocrine, nutritional and metabolic diseases)	2016	Women	00_04	1	8.12
Mexico City	Azcapotzalco	Chapter 4 (Endocrine, nutritional and metabolic diseases)	2016	Women	15_24	1	3.22
Mexico City	Azcapotzalco	Chapter 4 (Endocrine, nutritional and metabolic diseases)	2016	Women	35_44	3	9.02
Mexico City	Azcapotzalco	Chapter 4 (Endocrine, nutritional and metabolic diseases)	2016	Women	45_54	7	22.28
Mexico City	Azcapotzalco	Chapter 4 (Endocrine, nutritional and metabolic diseases)	2016	Women	55_64	36	149.86
Mexico City	Azcapotzalco	Chapter 4 (Endocrine, nutritional and metabolic diseases)	2016	Women	65+	165	572.48
Mexico City	Azcapotzalco	Chapter 4 (Endocrine, nutritional and metabolic diseases)	2017	Men	15_24	1	3.11
Mexico City	Azcapotzalco	Chapter 4 (Endocrine, nutritional and metabolic diseases)	2017	Men	25_34	2	5.84
Mexico City	Azcapotzalco	Chapter 4 (Endocrine, nutritional and metabolic diseases)	2017	Men	35_44	6	21.71
Mexico City	Azcapotzalco	Chapter 4 (Endocrine, nutritional and metabolic diseases)	2017	Men	45_54	16	59.9
Mexico City	Azcapotzalco	Chapter 4 (Endocrine, nutritional and metabolic diseases)	2017	Men	55_64	34	165.84
Mexico City	Azcapotzalco	Chapter 4 (Endocrine, nutritional and metabolic diseases)	2017	Men	65+	132	655.71
Mexico City	Azcapotzalco	Chapter 4 (Endocrine, nutritional and metabolic diseases)	2017	Women	15_24	1	3.21
Mexico City	Azcapotzalco	Chapter 4 (Endocrine, nutritional and metabolic diseases)	2017	Women	35_44	1	2.99
Mexico City	Azcapotzalco	Chapter 4 (Endocrine, nutritional and metabolic diseases)	2017	Women	45_54	6	18.78
Mexico City	Azcapotzalco	Chapter 4 (Endocrine, nutritional and metabolic diseases)	2017	Women	55_64	28	112.73
Mexico City	Azcapotzalco	Chapter 4 (Endocrine, nutritional and metabolic diseases)	2017	Women	65+	144	490.1
Mexico City	Azcapotzalco	Chapter 4 (Endocrine, nutritional and metabolic diseases)	2018	Men	25_34	2	5.65
Mexico City	Azcapotzalco	Chapter 4 (Endocrine, nutritional and metabolic diseases)	2018	Men	35_44	7	24.97
Mexico City	Azcapotzalco	Chapter 4 (Endocrine, nutritional and metabolic diseases)	2018	Men	45_54	22	80.66
Mexico City	Azcapotzalco	Chapter 4 (Endocrine, nutritional and metabolic diseases)	2018	Men	55_64	51	240.71
Mexico City	Azcapotzalco	Chapter 4 (Endocrine, nutritional and metabolic diseases)	2018	Men	65+	140	672.59
Mexico City	Azcapotzalco	Chapter 4 (Endocrine, nutritional and metabolic diseases)	2018	Women	25_34	2	5.57
Mexico City	Azcapotzalco	Chapter 4 (Endocrine, nutritional and metabolic diseases)	2018	Women	35_44	1	2.96
Mexico City	Azcapotzalco	Chapter 4 (Endocrine, nutritional and metabolic diseases)	2018	Women	45_54	7	21.56
Mexico City	Azcapotzalco	Chapter 4 (Endocrine, nutritional and metabolic diseases)	2018	Women	55_64	28	109.09
Mexico City	Azcapotzalco	Chapter 4 (Endocrine, nutritional and metabolic diseases)	2018	Women	65+	172	573.1
Mexico City	Azcapotzalco	Chapter 4 (Endocrine, nutritional and metabolic diseases)	2019	Men	00_04	1	8.57
Mexico City	Azcapotzalco	Chapter 4 (Endocrine, nutritional and metabolic diseases)	2019	Men	25_34	3	8.22
Mexico City	Azcapotzalco	Chapter 4 (Endocrine, nutritional and metabolic diseases)	2019	Men	35_44	4	14.02
Mexico City	Azcapotzalco	Chapter 4 (Endocrine, nutritional and metabolic diseases)	2019	Men	45_54	22	79.16
Mexico City	Azcapotzalco	Chapter 4 (Endocrine, nutritional and metabolic diseases)	2019	Men	55_64	43	196.7
Mexico City	Azcapotzalco	Chapter 4 (Endocrine, nutritional and metabolic diseases)	2019	Men	65+	98	455.09
Mexico City	Azcapotzalco	Chapter 4 (Endocrine, nutritional and metabolic diseases)	2019	Women	05_14	1	3.98
Mexico City	Azcapotzalco	Chapter 4 (Endocrine, nutritional and metabolic diseases)	2019	Women	25_34	2	5.46
Mexico City	Azcapotzalco	Chapter 4 (Endocrine, nutritional and metabolic diseases)	2019	Women	35_44	4	11.77
Mexico City	Azcapotzalco	Chapter 4 (Endocrine, nutritional and metabolic diseases)	2019	Women	45_54	12	36.4
Mexico City	Azcapotzalco	Chapter 4 (Endocrine, nutritional and metabolic diseases)	2019	Women	55_64	31	117.05
Mexico City	Azcapotzalco	Chapter 4 (Endocrine, nutritional and metabolic diseases)	2019	Women	65+	133	433.13
Mexico City	Azcapotzalco	Chapter 6 (Diseases of the nervous system)	2000	Men	00_04	1	5.43
Mexico City	Azcapotzalco	Chapter 6 (Diseases of the nervous system)	2000	Men	25_34	5	12.34
Mexico City	Azcapotzalco	Chapter 6 (Diseases of the nervous system)	2000	Men	35_44	1	3.33
Mexico City	Azcapotzalco	Chapter 6 (Diseases of the nervous system)	2000	Men	55_64	1	7.2
Mexico City	Azcapotzalco	Chapter 6 (Diseases of the nervous system)	2000	Men	65+	5	38.39
Mexico City	Azcapotzalco	Chapter 6 (Diseases of the nervous system)	2000	Women	00_04	1	5.6
Mexico City	Azcapotzalco	Chapter 6 (Diseases of the nervous system)	2000	Women	55_64	2	11.39
Mexico City	Azcapotzalco	Chapter 6 (Diseases of the nervous system)	2000	Women	65+	8	41.74
Mexico City	Azcapotzalco	Chapter 6 (Diseases of the nervous system)	2001	Men	05_14	1	2.67
Mexico City	Azcapotzalco	Chapter 6 (Diseases of the nervous system)	2001	Men	35_44	1	3.29
Mexico City	Azcapotzalco	Chapter 6 (Diseases of the nervous system)	2001	Men	45_54	2	9.79
Mexico City	Azcapotzalco	Chapter 6 (Diseases of the nervous system)	2001	Men	55_64	2	14.07
Mexico City	Azcapotzalco	Chapter 6 (Diseases of the nervous system)	2001	Men	65+	4	29.71
Mexico City	Azcapotzalco	Chapter 6 (Diseases of the nervous system)	2001	Women	15_24	1	2.54
Mexico City	Azcapotzalco	Chapter 6 (Diseases of the nervous system)	2001	Women	25_34	1	2.41
Mexico City	Azcapotzalco	Chapter 6 (Diseases of the nervous system)	2001	Women	55_64	2	11.19
Mexico City	Azcapotzalco	Chapter 6 (Diseases of the nervous system)	2001	Women	65+	7	35.36
Mexico City	Azcapotzalco	Chapter 6 (Diseases of the nervous system)	2002	Men	00_04	3	16.85
Mexico City	Azcapotzalco	Chapter 6 (Diseases of the nervous system)	2002	Men	35_44	1	3.24
Mexico City	Azcapotzalco	Chapter 6 (Diseases of the nervous system)	2002	Men	65+	2	14.39
Mexico City	Azcapotzalco	Chapter 6 (Diseases of the nervous system)	2002	Women	05_14	1	2.79
Mexico City	Azcapotzalco	Chapter 6 (Diseases of the nervous system)	2002	Women	15_24	3	7.75
Mexico City	Azcapotzalco	Chapter 6 (Diseases of the nervous system)	2002	Women	25_34	1	2.44
Mexico City	Azcapotzalco	Chapter 6 (Diseases of the nervous system)	2002	Women	35_44	3	8.76
Mexico City	Azcapotzalco	Chapter 6 (Diseases of the nervous system)	2002	Women	45_54	3	12.11
Mexico City	Azcapotzalco	Chapter 6 (Diseases of the nervous system)	2002	Women	55_64	3	16.49
Mexico City	Azcapotzalco	Chapter 6 (Diseases of the nervous system)	2002	Women	65+	11	53.83
Mexico City	Azcapotzalco	Chapter 6 (Diseases of the nervous system)	2003	Men	00_04	1	5.71
Mexico City	Azcapotzalco	Chapter 6 (Diseases of the nervous system)	2003	Men	15_24	1	2.62
Mexico City	Azcapotzalco	Chapter 6 (Diseases of the nervous system)	2003	Men	45_54	3	13.93
Mexico City	Azcapotzalco	Chapter 6 (Diseases of the nervous system)	2003	Men	65+	3	20.92
Mexico City	Azcapotzalco	Chapter 6 (Diseases of the nervous system)	2003	Women	05_14	3	8.53
Mexico City	Azcapotzalco	Chapter 6 (Diseases of the nervous system)	2003	Women	15_24	2	5.24
Mexico City	Azcapotzalco	Chapter 6 (Diseases of the nervous system)	2003	Women	25_34	1	2.48
Mexico City	Azcapotzalco	Chapter 6 (Diseases of the nervous system)	2003	Women	45_54	2	7.88
Mexico City	Azcapotzalco	Chapter 6 (Diseases of the nervous system)	2003	Women	55_64	1	5.41
Mexico City	Azcapotzalco	Chapter 6 (Diseases of the nervous system)	2003	Women	65+	11	52.19
Mexico City	Azcapotzalco	Chapter 6 (Diseases of the nervous system)	2004	Men	25_34	3	8.11
Mexico City	Azcapotzalco	Chapter 6 (Diseases of the nervous system)	2004	Men	35_44	3	9.52
Mexico City	Azcapotzalco	Chapter 6 (Diseases of the nervous system)	2004	Men	45_54	4	18.06
Mexico City	Azcapotzalco	Chapter 6 (Diseases of the nervous system)	2004	Men	65+	4	27.07
Mexico City	Azcapotzalco	Chapter 6 (Diseases of the nervous system)	2004	Women	15_24	3	7.98
Mexico City	Azcapotzalco	Chapter 6 (Diseases of the nervous system)	2004	Women	35_44	3	8.55
Mexico City	Azcapotzalco	Chapter 6 (Diseases of the nervous system)	2004	Women	45_54	2	7.68
Mexico City	Azcapotzalco	Chapter 6 (Diseases of the nervous system)	2004	Women	65+	7	32.22
Mexico City	Azcapotzalco	Chapter 6 (Diseases of the nervous system)	2005	Men	15_24	1	2.67
Mexico City	Azcapotzalco	Chapter 6 (Diseases of the nervous system)	2005	Men	25_34	3	8.37
Mexico City	Azcapotzalco	Chapter 6 (Diseases of the nervous system)	2005	Men	35_44	1	3.16
Mexico City	Azcapotzalco	Chapter 6 (Diseases of the nervous system)	2005	Men	45_54	2	8.8
Mexico City	Azcapotzalco	Chapter 6 (Diseases of the nervous system)	2005	Men	55_64	2	13
Mexico City	Azcapotzalco	Chapter 6 (Diseases of the nervous system)	2005	Men	65+	3	19.73
Mexico City	Azcapotzalco	Chapter 6 (Diseases of the nervous system)	2005	Women	00_04	1	6.22
Mexico City	Azcapotzalco	Chapter 6 (Diseases of the nervous system)	2005	Women	05_14	1	2.96
Mexico City	Azcapotzalco	Chapter 6 (Diseases of the nervous system)	2005	Women	15_24	1	2.69
Mexico City	Azcapotzalco	Chapter 6 (Diseases of the nervous system)	2005	Women	25_34	1	2.57
Mexico City	Azcapotzalco	Chapter 6 (Diseases of the nervous system)	2005	Women	45_54	2	7.5
Mexico City	Azcapotzalco	Chapter 6 (Diseases of the nervous system)	2005	Women	65+	8	35.83
Mexico City	Azcapotzalco	Chapter 6 (Diseases of the nervous system)	2006	Men	05_14	3	8.93
Mexico City	Azcapotzalco	Chapter 6 (Diseases of the nervous system)	2006	Men	15_24	2	5.38
Mexico City	Azcapotzalco	Chapter 6 (Diseases of the nervous system)	2006	Men	25_34	1	2.88
Mexico City	Azcapotzalco	Chapter 6 (Diseases of the nervous system)	2006	Men	45_54	1	4.29
Mexico City	Azcapotzalco	Chapter 6 (Diseases of the nervous system)	2006	Men	55_64	3	19.18
Mexico City	Azcapotzalco	Chapter 6 (Diseases of the nervous system)	2006	Men	65+	6	38.6
Mexico City	Azcapotzalco	Chapter 6 (Diseases of the nervous system)	2006	Women	00_04	1	6.39
Mexico City	Azcapotzalco	Chapter 6 (Diseases of the nervous system)	2006	Women	25_34	1	2.62
Mexico City	Azcapotzalco	Chapter 6 (Diseases of the nervous system)	2006	Women	35_44	1	2.83
Mexico City	Azcapotzalco	Chapter 6 (Diseases of the nervous system)	2006	Women	45_54	1	3.66
Mexico City	Azcapotzalco	Chapter 6 (Diseases of the nervous system)	2006	Women	55_64	2	10.32
Mexico City	Azcapotzalco	Chapter 6 (Diseases of the nervous system)	2006	Women	65+	5	21.95
Mexico City	Azcapotzalco	Chapter 6 (Diseases of the nervous system)	2007	Men	00_04	2	12.57
Mexico City	Azcapotzalco	Chapter 6 (Diseases of the nervous system)	2007	Men	25_34	2	5.96
Mexico City	Azcapotzalco	Chapter 6 (Diseases of the nervous system)	2007	Men	35_44	1	3.21
Mexico City	Azcapotzalco	Chapter 6 (Diseases of the nervous system)	2007	Men	45_54	2	8.41
Mexico City	Azcapotzalco	Chapter 6 (Diseases of the nervous system)	2007	Men	65+	5	31.58
Mexico City	Azcapotzalco	Chapter 6 (Diseases of the nervous system)	2007	Women	25_34	2	5.34
Mexico City	Azcapotzalco	Chapter 6 (Diseases of the nervous system)	2007	Women	35_44	1	2.83
Mexico City	Azcapotzalco	Chapter 6 (Diseases of the nervous system)	2007	Women	55_64	2	10.16
Mexico City	Azcapotzalco	Chapter 6 (Diseases of the nervous system)	2007	Women	65+	7	30.16
Mexico City	Azcapotzalco	Chapter 6 (Diseases of the nervous system)	2008	Men	15_24	2	5.49
Mexico City	Azcapotzalco	Chapter 6 (Diseases of the nervous system)	2008	Men	25_34	1	3.07
Mexico City	Azcapotzalco	Chapter 6 (Diseases of the nervous system)	2008	Men	35_44	1	3.24
Mexico City	Azcapotzalco	Chapter 6 (Diseases of the nervous system)	2008	Men	45_54	1	4.12
Mexico City	Azcapotzalco	Chapter 6 (Diseases of the nervous system)	2008	Men	55_64	3	18.66
Mexico City	Azcapotzalco	Chapter 6 (Diseases of the nervous system)	2008	Men	65+	9	55.87
Mexico City	Azcapotzalco	Chapter 6 (Diseases of the nervous system)	2008	Women	25_34	1	2.73
Mexico City	Azcapotzalco	Chapter 6 (Diseases of the nervous system)	2008	Women	35_44	2	5.69
Mexico City	Azcapotzalco	Chapter 6 (Diseases of the nervous system)	2008	Women	65+	6	25.4
Mexico City	Azcapotzalco	Chapter 6 (Diseases of the nervous system)	2009	Men	05_14	2	6.44
Mexico City	Azcapotzalco	Chapter 6 (Diseases of the nervous system)	2009	Men	45_54	2	8.1
Mexico City	Azcapotzalco	Chapter 6 (Diseases of the nervous system)	2009	Men	65+	6	36.64
Mexico City	Azcapotzalco	Chapter 6 (Diseases of the nervous system)	2009	Women	15_24	2	5.66
Mexico City	Azcapotzalco	Chapter 6 (Diseases of the nervous system)	2009	Women	35_44	1	2.87
Mexico City	Azcapotzalco	Chapter 6 (Diseases of the nervous system)	2009	Women	45_54	1	3.44
Mexico City	Azcapotzalco	Chapter 6 (Diseases of the nervous system)	2009	Women	55_64	3	14.74
Mexico City	Azcapotzalco	Chapter 6 (Diseases of the nervous system)	2009	Women	65+	8	33.31
Mexico City	Azcapotzalco	Chapter 6 (Diseases of the nervous system)	2010	Men	00_04	2	13.39
Mexico City	Azcapotzalco	Chapter 6 (Diseases of the nervous system)	2010	Men	05_14	2	6.63
Mexico City	Azcapotzalco	Chapter 6 (Diseases of the nervous system)	2010	Men	15_24	2	5.63
Mexico City	Azcapotzalco	Chapter 6 (Diseases of the nervous system)	2010	Men	25_34	2	6.39
Mexico City	Azcapotzalco	Chapter 6 (Diseases of the nervous system)	2010	Men	35_44	2	6.67
Mexico City	Azcapotzalco	Chapter 6 (Diseases of the nervous system)	2010	Men	45_54	2	7.98
Mexico City	Azcapotzalco	Chapter 6 (Diseases of the nervous system)	2010	Men	65+	1	5.95
Mexico City	Azcapotzalco	Chapter 6 (Diseases of the nervous system)	2010	Women	15_24	1	2.88
Mexico City	Azcapotzalco	Chapter 6 (Diseases of the nervous system)	2010	Women	25_34	1	2.85
Mexico City	Azcapotzalco	Chapter 6 (Diseases of the nervous system)	2010	Women	45_54	2	6.77
Mexico City	Azcapotzalco	Chapter 6 (Diseases of the nervous system)	2010	Women	55_64	4	19.31
Mexico City	Azcapotzalco	Chapter 6 (Diseases of the nervous system)	2010	Women	65+	11	44.75
Mexico City	Azcapotzalco	Chapter 6 (Diseases of the nervous system)	2011	Men	00_04	1	6.89
Mexico City	Azcapotzalco	Chapter 6 (Diseases of the nervous system)	2011	Men	25_34	1	3.2
Mexico City	Azcapotzalco	Chapter 6 (Diseases of the nervous system)	2011	Men	45_54	1	3.97
Mexico City	Azcapotzalco	Chapter 6 (Diseases of the nervous system)	2011	Men	55_64	5	29.22
Mexico City	Azcapotzalco	Chapter 6 (Diseases of the nervous system)	2011	Men	65+	10	57.81
Mexico City	Azcapotzalco	Chapter 6 (Diseases of the nervous system)	2011	Women	05_14	1	3.49
Mexico City	Azcapotzalco	Chapter 6 (Diseases of the nervous system)	2011	Women	45_54	1	3.35
Mexico City	Azcapotzalco	Chapter 6 (Diseases of the nervous system)	2011	Women	55_64	1	4.72
Mexico City	Azcapotzalco	Chapter 6 (Diseases of the nervous system)	2011	Women	65+	7	27.61
Mexico City	Azcapotzalco	Chapter 6 (Diseases of the nervous system)	2012	Men	15_24	2	5.88
Mexico City	Azcapotzalco	Chapter 6 (Diseases of the nervous system)	2012	Men	35_44	1	3.45
Mexico City	Azcapotzalco	Chapter 6 (Diseases of the nervous system)	2012	Men	45_54	1	3.94
Mexico City	Azcapotzalco	Chapter 6 (Diseases of the nervous system)	2012	Men	55_64	1	5.68
Mexico City	Azcapotzalco	Chapter 6 (Diseases of the nervous system)	2012	Men	65+	8	44.96
Mexico City	Azcapotzalco	Chapter 6 (Diseases of the nervous system)	2012	Women	00_04	2	14.53
Mexico City	Azcapotzalco	Chapter 6 (Diseases of the nervous system)	2012	Women	05_14	1	3.63
Mexico City	Azcapotzalco	Chapter 6 (Diseases of the nervous system)	2012	Women	15_24	2	6.02
Mexico City	Azcapotzalco	Chapter 6 (Diseases of the nervous system)	2012	Women	25_34	3	8.72
Mexico City	Azcapotzalco	Chapter 6 (Diseases of the nervous system)	2012	Women	45_54	3	9.95
Mexico City	Azcapotzalco	Chapter 6 (Diseases of the nervous system)	2012	Women	55_64	1	4.61
Mexico City	Azcapotzalco	Chapter 6 (Diseases of the nervous system)	2012	Women	65+	6	22.94
Mexico City	Azcapotzalco	Chapter 6 (Diseases of the nervous system)	2013	Men	00_04	2	14.92
Mexico City	Azcapotzalco	Chapter 6 (Diseases of the nervous system)	2013	Men	05_14	2	6.93
Mexico City	Azcapotzalco	Chapter 6 (Diseases of the nervous system)	2013	Men	15_24	1	3.01
Mexico City	Azcapotzalco	Chapter 6 (Diseases of the nervous system)	2013	Men	25_34	1	3.18
Mexico City	Azcapotzalco	Chapter 6 (Diseases of the nervous system)	2013	Men	35_44	3	10.59
Mexico City	Azcapotzalco	Chapter 6 (Diseases of the nervous system)	2013	Men	55_64	1	5.51
Mexico City	Azcapotzalco	Chapter 6 (Diseases of the nervous system)	2013	Men	65+	4	21.91
Mexico City	Azcapotzalco	Chapter 6 (Diseases of the nervous system)	2013	Women	15_24	2	6.17
Mexico City	Azcapotzalco	Chapter 6 (Diseases of the nervous system)	2013	Women	35_44	1	2.95
Mexico City	Azcapotzalco	Chapter 6 (Diseases of the nervous system)	2013	Women	65+	8	29.68
Mexico City	Azcapotzalco	Chapter 6 (Diseases of the nervous system)	2014	Men	05_14	1	3.52
Mexico City	Azcapotzalco	Chapter 6 (Diseases of the nervous system)	2014	Men	15_24	2	6.19
Mexico City	Azcapotzalco	Chapter 6 (Diseases of the nervous system)	2014	Men	25_34	2	6.33
Mexico City	Azcapotzalco	Chapter 6 (Diseases of the nervous system)	2014	Men	35_44	1	3.62
Mexico City	Azcapotzalco	Chapter 6 (Diseases of the nervous system)	2014	Men	45_54	1	3.93
Mexico City	Azcapotzalco	Chapter 6 (Diseases of the nervous system)	2014	Men	55_64	2	10.7
Mexico City	Azcapotzalco	Chapter 6 (Diseases of the nervous system)	2014	Men	65+	3	16.05
Mexico City	Azcapotzalco	Chapter 6 (Diseases of the nervous system)	2014	Women	15_24	1	3.17
Mexico City	Azcapotzalco	Chapter 6 (Diseases of the nervous system)	2014	Women	45_54	1	3.26
Mexico City	Azcapotzalco	Chapter 6 (Diseases of the nervous system)	2014	Women	55_64	1	4.4
Mexico City	Azcapotzalco	Chapter 6 (Diseases of the nervous system)	2014	Women	65+	8	28.87
Mexico City	Azcapotzalco	Chapter 6 (Diseases of the nervous system)	2015	Men	15_24	1	3.16
Mexico City	Azcapotzalco	Chapter 6 (Diseases of the nervous system)	2015	Men	35_44	1	3.7
Mexico City	Azcapotzalco	Chapter 6 (Diseases of the nervous system)	2015	Men	45_54	1	3.92
Mexico City	Azcapotzalco	Chapter 6 (Diseases of the nervous system)	2015	Men	55_64	1	5.21
Mexico City	Azcapotzalco	Chapter 6 (Diseases of the nervous system)	2015	Men	65+	8	42.17
Mexico City	Azcapotzalco	Chapter 6 (Diseases of the nervous system)	2015	Women	35_44	2	6.06
Mexico City	Azcapotzalco	Chapter 6 (Diseases of the nervous system)	2015	Women	45_54	1	3.24
Mexico City	Azcapotzalco	Chapter 6 (Diseases of the nervous system)	2015	Women	65+	4	14.12
Mexico City	Azcapotzalco	Chapter 6 (Diseases of the nervous system)	2016	Men	05_14	1	3.6
Mexico City	Azcapotzalco	Chapter 6 (Diseases of the nervous system)	2016	Men	15_24	1	3.14
Mexico City	Azcapotzalco	Chapter 6 (Diseases of the nervous system)	2016	Men	25_34	1	3.03
Mexico City	Azcapotzalco	Chapter 6 (Diseases of the nervous system)	2016	Men	35_44	1	3.66
Mexico City	Azcapotzalco	Chapter 6 (Diseases of the nervous system)	2016	Men	55_64	3	15.13
Mexico City	Azcapotzalco	Chapter 6 (Diseases of the nervous system)	2016	Men	65+	9	46.13
Mexico City	Azcapotzalco	Chapter 6 (Diseases of the nervous system)	2016	Women	00_04	1	8.12
Mexico City	Azcapotzalco	Chapter 6 (Diseases of the nervous system)	2016	Women	05_14	1	4.05
Mexico City	Azcapotzalco	Chapter 6 (Diseases of the nervous system)	2016	Women	15_24	1	3.22
Mexico City	Azcapotzalco	Chapter 6 (Diseases of the nervous system)	2016	Women	35_44	1	3.01
Mexico City	Azcapotzalco	Chapter 6 (Diseases of the nervous system)	2016	Women	45_54	3	9.55
Mexico City	Azcapotzalco	Chapter 6 (Diseases of the nervous system)	2016	Women	55_64	2	8.33
Mexico City	Azcapotzalco	Chapter 6 (Diseases of the nervous system)	2016	Women	65+	6	20.82
Mexico City	Azcapotzalco	Chapter 6 (Diseases of the nervous system)	2017	Men	15_24	3	9.34
Mexico City	Azcapotzalco	Chapter 6 (Diseases of the nervous system)	2017	Men	25_34	4	11.68
Mexico City	Azcapotzalco	Chapter 6 (Diseases of the nervous system)	2017	Men	35_44	1	3.62
Mexico City	Azcapotzalco	Chapter 6 (Diseases of the nervous system)	2017	Men	45_54	2	7.49
Mexico City	Azcapotzalco	Chapter 6 (Diseases of the nervous system)	2017	Men	55_64	4	19.51
Mexico City	Azcapotzalco	Chapter 6 (Diseases of the nervous system)	2017	Men	65+	9	44.71
Mexico City	Azcapotzalco	Chapter 6 (Diseases of the nervous system)	2017	Women	15_24	1	3.21
Mexico City	Azcapotzalco	Chapter 6 (Diseases of the nervous system)	2017	Women	25_34	1	2.84
Mexico City	Azcapotzalco	Chapter 6 (Diseases of the nervous system)	2017	Women	65+	15	51.05
Mexico City	Azcapotzalco	Chapter 6 (Diseases of the nervous system)	2018	Men	15_24	1	3.1
Mexico City	Azcapotzalco	Chapter 6 (Diseases of the nervous system)	2018	Men	25_34	1	2.82
Mexico City	Azcapotzalco	Chapter 6 (Diseases of the nervous system)	2018	Men	35_44	2	7.13
Mexico City	Azcapotzalco	Chapter 6 (Diseases of the nervous system)	2018	Men	45_54	1	3.67
Mexico City	Azcapotzalco	Chapter 6 (Diseases of the nervous system)	2018	Men	55_64	5	23.6
Mexico City	Azcapotzalco	Chapter 6 (Diseases of the nervous system)	2018	Men	65+	13	62.45
Mexico City	Azcapotzalco	Chapter 6 (Diseases of the nervous system)	2018	Women	00_04	1	8.63
Mexico City	Azcapotzalco	Chapter 6 (Diseases of the nervous system)	2018	Women	15_24	1	3.2
Mexico City	Azcapotzalco	Chapter 6 (Diseases of the nervous system)	2018	Women	35_44	2	5.93
Mexico City	Azcapotzalco	Chapter 6 (Diseases of the nervous system)	2018	Women	45_54	1	3.08
Mexico City	Azcapotzalco	Chapter 6 (Diseases of the nervous system)	2018	Women	55_64	1	3.9
Mexico City	Azcapotzalco	Chapter 6 (Diseases of the nervous system)	2018	Women	65+	13	43.32
Mexico City	Azcapotzalco	Chapter 6 (Diseases of the nervous system)	2019	Men	15_24	1	3.08
Mexico City	Azcapotzalco	Chapter 6 (Diseases of the nervous system)	2019	Men	25_34	2	5.48
Mexico City	Azcapotzalco	Chapter 6 (Diseases of the nervous system)	2019	Men	45_54	6	21.59
Mexico City	Azcapotzalco	Chapter 6 (Diseases of the nervous system)	2019	Men	55_64	2	9.15
Mexico City	Azcapotzalco	Chapter 6 (Diseases of the nervous system)	2019	Men	65+	11	51.08
Mexico City	Azcapotzalco	Chapter 6 (Diseases of the nervous system)	2019	Women	00_04	1	8.93
Mexico City	Azcapotzalco	Chapter 6 (Diseases of the nervous system)	2019	Women	05_14	2	7.96
Mexico City	Azcapotzalco	Chapter 6 (Diseases of the nervous system)	2019	Women	15_24	2	6.38
Mexico City	Azcapotzalco	Chapter 6 (Diseases of the nervous system)	2019	Women	25_34	3	8.19
Mexico City	Azcapotzalco	Chapter 6 (Diseases of the nervous system)	2019	Women	55_64	3	11.33
Mexico City	Azcapotzalco	Chapter 6 (Diseases of the nervous system)	2019	Women	65+	18	58.62
Mexico City	Azcapotzalco	Chapter 10 (Diseases of the respiratory system)	2000	Men	00_04	4	21.71
Mexico City	Azcapotzalco	Chapter 10 (Diseases of the respiratory system)	2000	Men	15_24	1	2.52
Mexico City	Azcapotzalco	Chapter 10 (Diseases of the respiratory system)	2000	Men	25_34	2	4.93
Mexico City	Azcapotzalco	Chapter 10 (Diseases of the respiratory system)	2000	Men	35_44	1	3.33
Mexico City	Azcapotzalco	Chapter 10 (Diseases of the respiratory system)	2000	Men	45_54	1	5.02
Mexico City	Azcapotzalco	Chapter 10 (Diseases of the respiratory system)	2000	Men	55_64	7	50.41
Mexico City	Azcapotzalco	Chapter 10 (Diseases of the respiratory system)	2000	Men	65+	49	376.23
Mexico City	Azcapotzalco	Chapter 10 (Diseases of the respiratory system)	2000	Women	05_14	1	2.68
Mexico City	Azcapotzalco	Chapter 10 (Diseases of the respiratory system)	2000	Women	35_44	1	3
Mexico City	Azcapotzalco	Chapter 10 (Diseases of the respiratory system)	2000	Women	55_64	2	11.39
Mexico City	Azcapotzalco	Chapter 10 (Diseases of the respiratory system)	2000	Women	65+	50	260.87
Mexico City	Azcapotzalco	Chapter 10 (Diseases of the respiratory system)	2001	Men	00_04	3	16.6
Mexico City	Azcapotzalco	Chapter 10 (Diseases of the respiratory system)	2001	Men	25_34	2	5.03
Mexico City	Azcapotzalco	Chapter 10 (Diseases of the respiratory system)	2001	Men	45_54	2	9.79
Mexico City	Azcapotzalco	Chapter 10 (Diseases of the respiratory system)	2001	Men	55_64	5	35.17
Mexico City	Azcapotzalco	Chapter 10 (Diseases of the respiratory system)	2001	Men	65+	53	393.7
Mexico City	Azcapotzalco	Chapter 10 (Diseases of the respiratory system)	2001	Women	00_04	2	11.44
Mexico City	Azcapotzalco	Chapter 10 (Diseases of the respiratory system)	2001	Women	05_14	2	5.47
Mexico City	Azcapotzalco	Chapter 10 (Diseases of the respiratory system)	2001	Women	15_24	1	2.54
Mexico City	Azcapotzalco	Chapter 10 (Diseases of the respiratory system)	2001	Women	35_44	1	2.96
Mexico City	Azcapotzalco	Chapter 10 (Diseases of the respiratory system)	2001	Women	45_54	2	8.26
Mexico City	Azcapotzalco	Chapter 10 (Diseases of the respiratory system)	2001	Women	55_64	4	22.37
Mexico City	Azcapotzalco	Chapter 10 (Diseases of the respiratory system)	2001	Women	65+	53	267.76
Mexico City	Azcapotzalco	Chapter 10 (Diseases of the respiratory system)	2002	Men	00_04	6	33.7
Mexico City	Azcapotzalco	Chapter 10 (Diseases of the respiratory system)	2002	Men	25_34	1	2.57
Mexico City	Azcapotzalco	Chapter 10 (Diseases of the respiratory system)	2002	Men	35_44	2	6.49
Mexico City	Azcapotzalco	Chapter 10 (Diseases of the respiratory system)	2002	Men	45_54	3	14.31
Mexico City	Azcapotzalco	Chapter 10 (Diseases of the respiratory system)	2002	Men	55_64	2	13.75
Mexico City	Azcapotzalco	Chapter 10 (Diseases of the respiratory system)	2002	Men	65+	44	316.48
Mexico City	Azcapotzalco	Chapter 10 (Diseases of the respiratory system)	2002	Women	00_04	9	52.37
Mexico City	Azcapotzalco	Chapter 10 (Diseases of the respiratory system)	2002	Women	35_44	1	2.92
Mexico City	Azcapotzalco	Chapter 10 (Diseases of the respiratory system)	2002	Women	45_54	2	8.07
Mexico City	Azcapotzalco	Chapter 10 (Diseases of the respiratory system)	2002	Women	55_64	4	21.99
Mexico City	Azcapotzalco	Chapter 10 (Diseases of the respiratory system)	2002	Women	65+	48	234.89
Mexico City	Azcapotzalco	Chapter 10 (Diseases of the respiratory system)	2003	Men	00_04	6	34.29
Mexico City	Azcapotzalco	Chapter 10 (Diseases of the respiratory system)	2003	Men	25_34	2	5.26
Mexico City	Azcapotzalco	Chapter 10 (Diseases of the respiratory system)	2003	Men	35_44	2	6.41
Mexico City	Azcapotzalco	Chapter 10 (Diseases of the respiratory system)	2003	Men	45_54	4	18.57
Mexico City	Azcapotzalco	Chapter 10 (Diseases of the respiratory system)	2003	Men	55_64	2	13.47
Mexico City	Azcapotzalco	Chapter 10 (Diseases of the respiratory system)	2003	Men	65+	48	334.8
Mexico City	Azcapotzalco	Chapter 10 (Diseases of the respiratory system)	2003	Women	00_04	3	17.79
Mexico City	Azcapotzalco	Chapter 10 (Diseases of the respiratory system)	2003	Women	35_44	1	2.88
Mexico City	Azcapotzalco	Chapter 10 (Diseases of the respiratory system)	2003	Women	45_54	1	3.94
Mexico City	Azcapotzalco	Chapter 10 (Diseases of the respiratory system)	2003	Women	55_64	6	32.45
Mexico City	Azcapotzalco	Chapter 10 (Diseases of the respiratory system)	2003	Women	65+	45	213.52
Mexico City	Azcapotzalco	Chapter 10 (Diseases of the respiratory system)	2004	Men	00_04	2	11.67
Mexico City	Azcapotzalco	Chapter 10 (Diseases of the respiratory system)	2004	Men	05_14	1	2.85
Mexico City	Azcapotzalco	Chapter 10 (Diseases of the respiratory system)	2004	Men	15_24	1	2.64
Mexico City	Azcapotzalco	Chapter 10 (Diseases of the respiratory system)	2004	Men	25_34	1	2.7
Mexico City	Azcapotzalco	Chapter 10 (Diseases of the respiratory system)	2004	Men	45_54	4	18.06
Mexico City	Azcapotzalco	Chapter 10 (Diseases of the respiratory system)	2004	Men	55_64	5	33.04
Mexico City	Azcapotzalco	Chapter 10 (Diseases of the respiratory system)	2004	Men	65+	50	338.39
Mexico City	Azcapotzalco	Chapter 10 (Diseases of the respiratory system)	2004	Women	00_04	5	30.31
Mexico City	Azcapotzalco	Chapter 10 (Diseases of the respiratory system)	2004	Women	35_44	2	5.7
Mexico City	Azcapotzalco	Chapter 10 (Diseases of the respiratory system)	2004	Women	45_54	4	15.36
Mexico City	Azcapotzalco	Chapter 10 (Diseases of the respiratory system)	2004	Women	55_64	2	10.65
Mexico City	Azcapotzalco	Chapter 10 (Diseases of the respiratory system)	2004	Women	65+	45	207.13
Mexico City	Azcapotzalco	Chapter 10 (Diseases of the respiratory system)	2005	Men	00_04	9	53.87
Mexico City	Azcapotzalco	Chapter 10 (Diseases of the respiratory system)	2005	Men	15_24	1	2.67
Mexico City	Azcapotzalco	Chapter 10 (Diseases of the respiratory system)	2005	Men	25_34	1	2.79
Mexico City	Azcapotzalco	Chapter 10 (Diseases of the respiratory system)	2005	Men	35_44	1	3.16
Mexico City	Azcapotzalco	Chapter 10 (Diseases of the respiratory system)	2005	Men	45_54	2	8.8
Mexico City	Azcapotzalco	Chapter 10 (Diseases of the respiratory system)	2005	Men	55_64	3	19.49
Mexico City	Azcapotzalco	Chapter 10 (Diseases of the respiratory system)	2005	Men	65+	57	374.85
Mexico City	Azcapotzalco	Chapter 10 (Diseases of the respiratory system)	2005	Women	00_04	3	18.67
Mexico City	Azcapotzalco	Chapter 10 (Diseases of the respiratory system)	2005	Women	15_24	1	2.69
Mexico City	Azcapotzalco	Chapter 10 (Diseases of the respiratory system)	2005	Women	25_34	1	2.57
Mexico City	Azcapotzalco	Chapter 10 (Diseases of the respiratory system)	2005	Women	45_54	1	3.75
Mexico City	Azcapotzalco	Chapter 10 (Diseases of the respiratory system)	2005	Women	55_64	4	21
Mexico City	Azcapotzalco	Chapter 10 (Diseases of the respiratory system)	2005	Women	65+	65	291.09
Mexico City	Azcapotzalco	Chapter 10 (Diseases of the respiratory system)	2006	Men	00_04	4	24.55
Mexico City	Azcapotzalco	Chapter 10 (Diseases of the respiratory system)	2006	Men	05_14	1	2.98
Mexico City	Azcapotzalco	Chapter 10 (Diseases of the respiratory system)	2006	Men	25_34	1	2.88
Mexico City	Azcapotzalco	Chapter 10 (Diseases of the respiratory system)	2006	Men	45_54	7	30.06
Mexico City	Azcapotzalco	Chapter 10 (Diseases of the respiratory system)	2006	Men	55_64	4	25.58
Mexico City	Azcapotzalco	Chapter 10 (Diseases of the respiratory system)	2006	Men	65+	52	334.53
Mexico City	Azcapotzalco	Chapter 10 (Diseases of the respiratory system)	2006	Women	00_04	3	19.16
Mexico City	Azcapotzalco	Chapter 10 (Diseases of the respiratory system)	2006	Women	45_54	2	7.32
Mexico City	Azcapotzalco	Chapter 10 (Diseases of the respiratory system)	2006	Women	55_64	6	30.97
Mexico City	Azcapotzalco	Chapter 10 (Diseases of the respiratory system)	2006	Women	65+	55	241.4
Mexico City	Azcapotzalco	Chapter 10 (Diseases of the respiratory system)	2007	Men	00_04	3	18.85
Mexico City	Azcapotzalco	Chapter 10 (Diseases of the respiratory system)	2007	Men	05_14	1	3.05
Mexico City	Azcapotzalco	Chapter 10 (Diseases of the respiratory system)	2007	Men	15_24	1	2.72
Mexico City	Azcapotzalco	Chapter 10 (Diseases of the respiratory system)	2007	Men	25_34	1	2.98
Mexico City	Azcapotzalco	Chapter 10 (Diseases of the respiratory system)	2007	Men	45_54	5	21.03
Mexico City	Azcapotzalco	Chapter 10 (Diseases of the respiratory system)	2007	Men	55_64	3	18.93
Mexico City	Azcapotzalco	Chapter 10 (Diseases of the respiratory system)	2007	Men	65+	51	322.11
Mexico City	Azcapotzalco	Chapter 10 (Diseases of the respiratory system)	2007	Women	00_04	5	32.75
Mexico City	Azcapotzalco	Chapter 10 (Diseases of the respiratory system)	2007	Women	05_14	1	3.09
Mexico City	Azcapotzalco	Chapter 10 (Diseases of the respiratory system)	2007	Women	15_24	1	2.75
Mexico City	Azcapotzalco	Chapter 10 (Diseases of the respiratory system)	2007	Women	35_44	1	2.83
Mexico City	Azcapotzalco	Chapter 10 (Diseases of the respiratory system)	2007	Women	45_54	2	7.16
Mexico City	Azcapotzalco	Chapter 10 (Diseases of the respiratory system)	2007	Women	55_64	3	15.25
Mexico City	Azcapotzalco	Chapter 10 (Diseases of the respiratory system)	2007	Women	65+	55	236.97
Mexico City	Azcapotzalco	Chapter 10 (Diseases of the respiratory system)	2008	Men	00_04	4	25.71
Mexico City	Azcapotzalco	Chapter 10 (Diseases of the respiratory system)	2008	Men	05_14	1	3.14
Mexico City	Azcapotzalco	Chapter 10 (Diseases of the respiratory system)	2008	Men	15_24	2	5.49
Mexico City	Azcapotzalco	Chapter 10 (Diseases of the respiratory system)	2008	Men	35_44	1	3.24
Mexico City	Azcapotzalco	Chapter 10 (Diseases of the respiratory system)	2008	Men	45_54	2	8.25
Mexico City	Azcapotzalco	Chapter 10 (Diseases of the respiratory system)	2008	Men	55_64	5	31.1
Mexico City	Azcapotzalco	Chapter 10 (Diseases of the respiratory system)	2008	Men	65+	43	266.95
Mexico City	Azcapotzalco	Chapter 10 (Diseases of the respiratory system)	2008	Women	00_04	2	13.44
Mexico City	Azcapotzalco	Chapter 10 (Diseases of the respiratory system)	2008	Women	35_44	1	2.85
Mexico City	Azcapotzalco	Chapter 10 (Diseases of the respiratory system)	2008	Women	45_54	2	7.01
Mexico City	Azcapotzalco	Chapter 10 (Diseases of the respiratory system)	2008	Women	55_64	4	20
Mexico City	Azcapotzalco	Chapter 10 (Diseases of the respiratory system)	2008	Women	65+	58	245.58
Mexico City	Azcapotzalco	Chapter 10 (Diseases of the respiratory system)	2009	Men	00_04	2	13.14
Mexico City	Azcapotzalco	Chapter 10 (Diseases of the respiratory system)	2009	Men	15_24	3	8.33
Mexico City	Azcapotzalco	Chapter 10 (Diseases of the respiratory system)	2009	Men	25_34	2	6.29
Mexico City	Azcapotzalco	Chapter 10 (Diseases of the respiratory system)	2009	Men	35_44	1	3.29
Mexico City	Azcapotzalco	Chapter 10 (Diseases of the respiratory system)	2009	Men	45_54	2	8.1
Mexico City	Azcapotzalco	Chapter 10 (Diseases of the respiratory system)	2009	Men	55_64	10	61.21
Mexico City	Azcapotzalco	Chapter 10 (Diseases of the respiratory system)	2009	Men	65+	51	311.43
Mexico City	Azcapotzalco	Chapter 10 (Diseases of the respiratory system)	2009	Women	00_04	2	13.8
Mexico City	Azcapotzalco	Chapter 10 (Diseases of the respiratory system)	2009	Women	05_14	1	3.26
Mexico City	Azcapotzalco	Chapter 10 (Diseases of the respiratory system)	2009	Women	35_44	2	5.73
Mexico City	Azcapotzalco	Chapter 10 (Diseases of the respiratory system)	2009	Women	45_54	3	10.32
Mexico City	Azcapotzalco	Chapter 10 (Diseases of the respiratory system)	2009	Women	55_64	4	19.66
Mexico City	Azcapotzalco	Chapter 10 (Diseases of the respiratory system)	2009	Women	65+	58	241.5
Mexico City	Azcapotzalco	Chapter 10 (Diseases of the respiratory system)	2010	Men	00_04	5	33.48
Mexico City	Azcapotzalco	Chapter 10 (Diseases of the respiratory system)	2010	Men	05_14	1	3.32
Mexico City	Azcapotzalco	Chapter 10 (Diseases of the respiratory system)	2010	Men	25_34	2	6.39
Mexico City	Azcapotzalco	Chapter 10 (Diseases of the respiratory system)	2010	Men	35_44	2	6.67
Mexico City	Azcapotzalco	Chapter 10 (Diseases of the respiratory system)	2010	Men	45_54	1	3.99
Mexico City	Azcapotzalco	Chapter 10 (Diseases of the respiratory system)	2010	Men	55_64	8	48.07
Mexico City	Azcapotzalco	Chapter 10 (Diseases of the respiratory system)	2010	Men	65+	75	446.08
Mexico City	Azcapotzalco	Chapter 10 (Diseases of the respiratory system)	2010	Women	00_04	4	28.27
Mexico City	Azcapotzalco	Chapter 10 (Diseases of the respiratory system)	2010	Women	05_14	1	3.36
Mexico City	Azcapotzalco	Chapter 10 (Diseases of the respiratory system)	2010	Women	35_44	4	11.55
Mexico City	Azcapotzalco	Chapter 10 (Diseases of the respiratory system)	2010	Women	45_54	3	10.16
Mexico City	Azcapotzalco	Chapter 10 (Diseases of the respiratory system)	2010	Women	55_64	5	24.14
Mexico City	Azcapotzalco	Chapter 10 (Diseases of the respiratory system)	2010	Women	65+	71	288.85
Mexico City	Azcapotzalco	Chapter 10 (Diseases of the respiratory system)	2011	Men	00_04	5	34.43
Mexico City	Azcapotzalco	Chapter 10 (Diseases of the respiratory system)	2011	Men	15_24	1	2.87
Mexico City	Azcapotzalco	Chapter 10 (Diseases of the respiratory system)	2011	Men	25_34	4	12.8
Mexico City	Azcapotzalco	Chapter 10 (Diseases of the respiratory system)	2011	Men	35_44	3	10.17
Mexico City	Azcapotzalco	Chapter 10 (Diseases of the respiratory system)	2011	Men	45_54	4	15.86
Mexico City	Azcapotzalco	Chapter 10 (Diseases of the respiratory system)	2011	Men	55_64	7	40.91
Mexico City	Azcapotzalco	Chapter 10 (Diseases of the respiratory system)	2011	Men	65+	62	358.4
Mexico City	Azcapotzalco	Chapter 10 (Diseases of the respiratory system)	2011	Women	45_54	4	13.4
Mexico City	Azcapotzalco	Chapter 10 (Diseases of the respiratory system)	2011	Women	55_64	6	28.33
Mexico City	Azcapotzalco	Chapter 10 (Diseases of the respiratory system)	2011	Women	65+	52	205.12
Mexico City	Azcapotzalco	Chapter 10 (Diseases of the respiratory system)	2012	Men	00_04	4	28.6
Mexico City	Azcapotzalco	Chapter 10 (Diseases of the respiratory system)	2012	Men	05_14	1	3.41
Mexico City	Azcapotzalco	Chapter 10 (Diseases of the respiratory system)	2012	Men	15_24	2	5.88
Mexico City	Azcapotzalco	Chapter 10 (Diseases of the respiratory system)	2012	Men	25_34	1	3.19
Mexico City	Azcapotzalco	Chapter 10 (Diseases of the respiratory system)	2012	Men	35_44	1	3.45
Mexico City	Azcapotzalco	Chapter 10 (Diseases of the respiratory system)	2012	Men	45_54	2	7.89
Mexico City	Azcapotzalco	Chapter 10 (Diseases of the respiratory system)	2012	Men	55_64	4	22.7
Mexico City	Azcapotzalco	Chapter 10 (Diseases of the respiratory system)	2012	Men	65+	70	393.37
Mexico City	Azcapotzalco	Chapter 10 (Diseases of the respiratory system)	2012	Women	00_04	3	21.8
Mexico City	Azcapotzalco	Chapter 10 (Diseases of the respiratory system)	2012	Women	05_14	1	3.63
Mexico City	Azcapotzalco	Chapter 10 (Diseases of the respiratory system)	2012	Women	15_24	3	9.04
Mexico City	Azcapotzalco	Chapter 10 (Diseases of the respiratory system)	2012	Women	35_44	1	2.92
Mexico City	Azcapotzalco	Chapter 10 (Diseases of the respiratory system)	2012	Women	45_54	4	13.27
Mexico City	Azcapotzalco	Chapter 10 (Diseases of the respiratory system)	2012	Women	55_64	6	27.68
Mexico City	Azcapotzalco	Chapter 10 (Diseases of the respiratory system)	2012	Women	65+	67	256.15
Mexico City	Azcapotzalco	Chapter 10 (Diseases of the respiratory system)	2013	Men	00_04	2	14.92
Mexico City	Azcapotzalco	Chapter 10 (Diseases of the respiratory system)	2013	Men	05_14	1	3.47
Mexico City	Azcapotzalco	Chapter 10 (Diseases of the respiratory system)	2013	Men	35_44	2	7.06
Mexico City	Azcapotzalco	Chapter 10 (Diseases of the respiratory system)	2013	Men	45_54	4	15.73
Mexico City	Azcapotzalco	Chapter 10 (Diseases of the respiratory system)	2013	Men	55_64	8	44.09
Mexico City	Azcapotzalco	Chapter 10 (Diseases of the respiratory system)	2013	Men	65+	80	438.14
Mexico City	Azcapotzalco	Chapter 10 (Diseases of the respiratory system)	2013	Women	00_04	1	7.43
Mexico City	Azcapotzalco	Chapter 10 (Diseases of the respiratory system)	2013	Women	35_44	2	5.91
Mexico City	Azcapotzalco	Chapter 10 (Diseases of the respiratory system)	2013	Women	45_54	6	19.72
Mexico City	Azcapotzalco	Chapter 10 (Diseases of the respiratory system)	2013	Women	55_64	5	22.53
Mexico City	Azcapotzalco	Chapter 10 (Diseases of the respiratory system)	2013	Women	65+	76	282
Mexico City	Azcapotzalco	Chapter 10 (Diseases of the respiratory system)	2014	Men	00_04	1	7.82
Mexico City	Azcapotzalco	Chapter 10 (Diseases of the respiratory system)	2014	Men	05_14	1	3.52
Mexico City	Azcapotzalco	Chapter 10 (Diseases of the respiratory system)	2014	Men	15_24	1	3.1
Mexico City	Azcapotzalco	Chapter 10 (Diseases of the respiratory system)	2014	Men	25_34	6	18.98
Mexico City	Azcapotzalco	Chapter 10 (Diseases of the respiratory system)	2014	Men	35_44	3	10.86
Mexico City	Azcapotzalco	Chapter 10 (Diseases of the respiratory system)	2014	Men	45_54	4	15.71
Mexico City	Azcapotzalco	Chapter 10 (Diseases of the respiratory system)	2014	Men	55_64	6	32.09
Mexico City	Azcapotzalco	Chapter 10 (Diseases of the respiratory system)	2014	Men	65+	60	321.04
Mexico City	Azcapotzalco	Chapter 10 (Diseases of the respiratory system)	2014	Women	35_44	1	2.99
Mexico City	Azcapotzalco	Chapter 10 (Diseases of the respiratory system)	2014	Women	45_54	4	13.05
Mexico City	Azcapotzalco	Chapter 10 (Diseases of the respiratory system)	2014	Women	55_64	6	26.38
Mexico City	Azcapotzalco	Chapter 10 (Diseases of the respiratory system)	2014	Women	65+	69	248.97
Mexico City	Azcapotzalco	Chapter 10 (Diseases of the respiratory system)	2015	Men	15_24	1	3.16
Mexico City	Azcapotzalco	Chapter 10 (Diseases of the respiratory system)	2015	Men	25_34	2	6.27
Mexico City	Azcapotzalco	Chapter 10 (Diseases of the respiratory system)	2015	Men	35_44	4	14.8
Mexico City	Azcapotzalco	Chapter 10 (Diseases of the respiratory system)	2015	Men	45_54	3	11.76
Mexico City	Azcapotzalco	Chapter 10 (Diseases of the respiratory system)	2015	Men	55_64	5	26.06
Mexico City	Azcapotzalco	Chapter 10 (Diseases of the respiratory system)	2015	Men	65+	81	426.92
Mexico City	Azcapotzalco	Chapter 10 (Diseases of the respiratory system)	2015	Women	00_04	1	7.87
Mexico City	Azcapotzalco	Chapter 10 (Diseases of the respiratory system)	2015	Women	05_14	1	4.07
Mexico City	Azcapotzalco	Chapter 10 (Diseases of the respiratory system)	2015	Women	15_24	1	3.23
Mexico City	Azcapotzalco	Chapter 10 (Diseases of the respiratory system)	2015	Women	25_34	2	5.94
Mexico City	Azcapotzalco	Chapter 10 (Diseases of the respiratory system)	2015	Women	45_54	5	16.19
Mexico City	Azcapotzalco	Chapter 10 (Diseases of the respiratory system)	2015	Women	55_64	4	17.21
Mexico City	Azcapotzalco	Chapter 10 (Diseases of the respiratory system)	2015	Women	65+	63	222.46
Mexico City	Azcapotzalco	Chapter 10 (Diseases of the respiratory system)	2016	Men	00_04	1	8.3
Mexico City	Azcapotzalco	Chapter 10 (Diseases of the respiratory system)	2016	Men	15_24	1	3.14
Mexico City	Azcapotzalco	Chapter 10 (Diseases of the respiratory system)	2016	Men	35_44	2	7.32
Mexico City	Azcapotzalco	Chapter 10 (Diseases of the respiratory system)	2016	Men	45_54	5	19.15
Mexico City	Azcapotzalco	Chapter 10 (Diseases of the respiratory system)	2016	Men	55_64	5	25.22
Mexico City	Azcapotzalco	Chapter 10 (Diseases of the respiratory system)	2016	Men	65+	75	384.38
Mexico City	Azcapotzalco	Chapter 10 (Diseases of the respiratory system)	2016	Women	05_14	1	4.05
Mexico City	Azcapotzalco	Chapter 10 (Diseases of the respiratory system)	2016	Women	25_34	1	2.91
Mexico City	Azcapotzalco	Chapter 10 (Diseases of the respiratory system)	2016	Women	35_44	1	3.01
Mexico City	Azcapotzalco	Chapter 10 (Diseases of the respiratory system)	2016	Women	45_54	1	3.18
Mexico City	Azcapotzalco	Chapter 10 (Diseases of the respiratory system)	2016	Women	55_64	6	24.98
Mexico City	Azcapotzalco	Chapter 10 (Diseases of the respiratory system)	2016	Women	65+	89	308.79
Mexico City	Azcapotzalco	Chapter 10 (Diseases of the respiratory system)	2017	Men	00_04	3	25.11
Mexico City	Azcapotzalco	Chapter 10 (Diseases of the respiratory system)	2017	Men	05_14	1	3.65
Mexico City	Azcapotzalco	Chapter 10 (Diseases of the respiratory system)	2017	Men	25_34	1	2.92
Mexico City	Azcapotzalco	Chapter 10 (Diseases of the respiratory system)	2017	Men	45_54	6	22.46
Mexico City	Azcapotzalco	Chapter 10 (Diseases of the respiratory system)	2017	Men	55_64	7	34.14
Mexico City	Azcapotzalco	Chapter 10 (Diseases of the respiratory system)	2017	Men	65+	74	367.59
Mexico City	Azcapotzalco	Chapter 10 (Diseases of the respiratory system)	2017	Women	00_04	1	8.36
Mexico City	Azcapotzalco	Chapter 10 (Diseases of the respiratory system)	2017	Women	25_34	2	5.69
Mexico City	Azcapotzalco	Chapter 10 (Diseases of the respiratory system)	2017	Women	35_44	1	2.99
Mexico City	Azcapotzalco	Chapter 10 (Diseases of the respiratory system)	2017	Women	45_54	4	12.52
Mexico City	Azcapotzalco	Chapter 10 (Diseases of the respiratory system)	2017	Women	55_64	4	16.1
Mexico City	Azcapotzalco	Chapter 10 (Diseases of the respiratory system)	2017	Women	65+	78	265.47
Mexico City	Azcapotzalco	Chapter 10 (Diseases of the respiratory system)	2018	Men	00_04	1	8.46
Mexico City	Azcapotzalco	Chapter 10 (Diseases of the respiratory system)	2018	Men	15_24	3	9.29
Mexico City	Azcapotzalco	Chapter 10 (Diseases of the respiratory system)	2018	Men	25_34	2	5.65
Mexico City	Azcapotzalco	Chapter 10 (Diseases of the respiratory system)	2018	Men	35_44	3	10.7
Mexico City	Azcapotzalco	Chapter 10 (Diseases of the respiratory system)	2018	Men	45_54	4	14.67
Mexico City	Azcapotzalco	Chapter 10 (Diseases of the respiratory system)	2018	Men	55_64	7	33.04
Mexico City	Azcapotzalco	Chapter 10 (Diseases of the respiratory system)	2018	Men	65+	89	427.58
Mexico City	Azcapotzalco	Chapter 10 (Diseases of the respiratory system)	2018	Women	35_44	2	5.93
Mexico City	Azcapotzalco	Chapter 10 (Diseases of the respiratory system)	2018	Women	45_54	3	9.24
Mexico City	Azcapotzalco	Chapter 10 (Diseases of the respiratory system)	2018	Women	55_64	12	46.75
Mexico City	Azcapotzalco	Chapter 10 (Diseases of the respiratory system)	2018	Women	65+	108	359.86
Mexico City	Azcapotzalco	Chapter 10 (Diseases of the respiratory system)	2019	Men	00_04	4	34.3
Mexico City	Azcapotzalco	Chapter 10 (Diseases of the respiratory system)	2019	Men	15_24	2	6.16
Mexico City	Azcapotzalco	Chapter 10 (Diseases of the respiratory system)	2019	Men	25_34	1	2.74
Mexico City	Azcapotzalco	Chapter 10 (Diseases of the respiratory system)	2019	Men	35_44	4	14.02
Mexico City	Azcapotzalco	Chapter 10 (Diseases of the respiratory system)	2019	Men	45_54	4	14.39
Mexico City	Azcapotzalco	Chapter 10 (Diseases of the respiratory system)	2019	Men	55_64	12	54.89
Mexico City	Azcapotzalco	Chapter 10 (Diseases of the respiratory system)	2019	Men	65+	99	459.74
Mexico City	Azcapotzalco	Chapter 10 (Diseases of the respiratory system)	2019	Women	05_14	1	3.98
Mexico City	Azcapotzalco	Chapter 10 (Diseases of the respiratory system)	2019	Women	25_34	1	2.73
Mexico City	Azcapotzalco	Chapter 10 (Diseases of the respiratory system)	2019	Women	35_44	1	2.94
Mexico City	Azcapotzalco	Chapter 10 (Diseases of the respiratory system)	2019	Women	45_54	2	6.07
Mexico City	Azcapotzalco	Chapter 10 (Diseases of the respiratory system)	2019	Women	55_64	8	30.21
Mexico City	Azcapotzalco	Chapter 10 (Diseases of the respiratory system)	2019	Women	65+	120	390.79
Mexico City	Azcapotzalco	Chapter 5 (Mental and behavioural disorders)	2000	Men	35_44	1	3.33
Mexico City	Azcapotzalco	Chapter 5 (Mental and behavioural disorders)	2000	Men	55_64	2	14.4
Mexico City	Azcapotzalco	Chapter 5 (Mental and behavioural disorders)	2000	Men	65+	5	38.39
Mexico City	Azcapotzalco	Chapter 5 (Mental and behavioural disorders)	2000	Women	65+	2	10.43
Mexico City	Azcapotzalco	Chapter 5 (Mental and behavioural disorders)	2001	Men	25_34	2	5.03
Mexico City	Azcapotzalco	Chapter 5 (Mental and behavioural disorders)	2001	Men	45_54	2	9.79
Mexico City	Azcapotzalco	Chapter 5 (Mental and behavioural disorders)	2001	Men	55_64	2	14.07
Mexico City	Azcapotzalco	Chapter 5 (Mental and behavioural disorders)	2001	Men	65+	2	14.86
Mexico City	Azcapotzalco	Chapter 5 (Mental and behavioural disorders)	2001	Women	25_34	1	2.41
Mexico City	Azcapotzalco	Chapter 5 (Mental and behavioural disorders)	2001	Women	35_44	1	2.96
Mexico City	Azcapotzalco	Chapter 5 (Mental and behavioural disorders)	2001	Women	65+	2	10.1
Mexico City	Azcapotzalco	Chapter 5 (Mental and behavioural disorders)	2002	Men	35_44	1	3.24
Mexico City	Azcapotzalco	Chapter 5 (Mental and behavioural disorders)	2002	Men	45_54	3	14.31
Mexico City	Azcapotzalco	Chapter 5 (Mental and behavioural disorders)	2002	Men	65+	2	14.39
Mexico City	Azcapotzalco	Chapter 5 (Mental and behavioural disorders)	2002	Women	65+	1	4.89
Mexico City	Azcapotzalco	Chapter 5 (Mental and behavioural disorders)	2003	Men	35_44	1	3.2
Mexico City	Azcapotzalco	Chapter 5 (Mental and behavioural disorders)	2003	Men	45_54	1	4.64
Mexico City	Azcapotzalco	Chapter 5 (Mental and behavioural disorders)	2003	Men	55_64	1	6.73
Mexico City	Azcapotzalco	Chapter 5 (Mental and behavioural disorders)	2003	Women	65+	4	18.98
Mexico City	Azcapotzalco	Chapter 5 (Mental and behavioural disorders)	2004	Men	35_44	1	3.17
Mexico City	Azcapotzalco	Chapter 5 (Mental and behavioural disorders)	2004	Men	55_64	2	13.21
Mexico City	Azcapotzalco	Chapter 5 (Mental and behavioural disorders)	2004	Men	65+	1	6.77
Mexico City	Azcapotzalco	Chapter 5 (Mental and behavioural disorders)	2004	Women	45_54	1	3.84
Mexico City	Azcapotzalco	Chapter 5 (Mental and behavioural disorders)	2004	Women	65+	2	9.21
Mexico City	Azcapotzalco	Chapter 5 (Mental and behavioural disorders)	2005	Men	25_34	1	2.79
Mexico City	Azcapotzalco	Chapter 5 (Mental and behavioural disorders)	2005	Men	35_44	1	3.16
Mexico City	Azcapotzalco	Chapter 5 (Mental and behavioural disorders)	2005	Men	45_54	4	17.6
Mexico City	Azcapotzalco	Chapter 5 (Mental and behavioural disorders)	2005	Men	65+	2	13.15
Mexico City	Azcapotzalco	Chapter 5 (Mental and behavioural disorders)	2006	Men	25_34	2	5.76
Mexico City	Azcapotzalco	Chapter 5 (Mental and behavioural disorders)	2006	Men	35_44	4	12.7
Mexico City	Azcapotzalco	Chapter 5 (Mental and behavioural disorders)	2006	Men	45_54	2	8.59
Mexico City	Azcapotzalco	Chapter 5 (Mental and behavioural disorders)	2006	Men	55_64	3	19.18
Mexico City	Azcapotzalco	Chapter 5 (Mental and behavioural disorders)	2006	Men	65+	1	6.43
Mexico City	Azcapotzalco	Chapter 5 (Mental and behavioural disorders)	2006	Women	45_54	1	3.66
Mexico City	Azcapotzalco	Chapter 5 (Mental and behavioural disorders)	2006	Women	55_64	1	5.16
Mexico City	Azcapotzalco	Chapter 5 (Mental and behavioural disorders)	2006	Women	65+	3	13.17
Mexico City	Azcapotzalco	Chapter 5 (Mental and behavioural disorders)	2007	Men	35_44	4	12.83
Mexico City	Azcapotzalco	Chapter 5 (Mental and behavioural disorders)	2007	Men	45_54	3	12.62
Mexico City	Azcapotzalco	Chapter 5 (Mental and behavioural disorders)	2007	Men	55_64	1	6.31
Mexico City	Azcapotzalco	Chapter 5 (Mental and behavioural disorders)	2007	Men	65+	4	25.26
Mexico City	Azcapotzalco	Chapter 5 (Mental and behavioural disorders)	2007	Women	65+	1	4.31
Mexico City	Azcapotzalco	Chapter 5 (Mental and behavioural disorders)	2008	Men	15_24	3	8.24
Mexico City	Azcapotzalco	Chapter 5 (Mental and behavioural disorders)	2008	Men	35_44	1	3.24
Mexico City	Azcapotzalco	Chapter 5 (Mental and behavioural disorders)	2008	Men	45_54	4	16.49
Mexico City	Azcapotzalco	Chapter 5 (Mental and behavioural disorders)	2008	Men	65+	4	24.83
Mexico City	Azcapotzalco	Chapter 5 (Mental and behavioural disorders)	2008	Women	65+	3	12.7
Mexico City	Azcapotzalco	Chapter 5 (Mental and behavioural disorders)	2009	Men	35_44	2	6.57
Mexico City	Azcapotzalco	Chapter 5 (Mental and behavioural disorders)	2009	Men	45_54	2	8.1
Mexico City	Azcapotzalco	Chapter 5 (Mental and behavioural disorders)	2009	Men	65+	5	30.53
Mexico City	Azcapotzalco	Chapter 5 (Mental and behavioural disorders)	2009	Women	55_64	1	4.91
Mexico City	Azcapotzalco	Chapter 5 (Mental and behavioural disorders)	2009	Women	65+	4	16.65
Mexico City	Azcapotzalco	Chapter 5 (Mental and behavioural disorders)	2010	Men	25_34	1	3.2
Mexico City	Azcapotzalco	Chapter 5 (Mental and behavioural disorders)	2010	Men	35_44	1	3.34
Mexico City	Azcapotzalco	Chapter 5 (Mental and behavioural disorders)	2010	Men	45_54	2	7.98
Mexico City	Azcapotzalco	Chapter 5 (Mental and behavioural disorders)	2010	Men	65+	3	17.84
Mexico City	Azcapotzalco	Chapter 5 (Mental and behavioural disorders)	2010	Women	65+	4	16.27
Mexico City	Azcapotzalco	Chapter 5 (Mental and behavioural disorders)	2011	Men	00_04	1	6.89
Mexico City	Azcapotzalco	Chapter 5 (Mental and behavioural disorders)	2011	Men	25_34	1	3.2
Mexico City	Azcapotzalco	Chapter 5 (Mental and behavioural disorders)	2011	Men	35_44	5	16.95
Mexico City	Azcapotzalco	Chapter 5 (Mental and behavioural disorders)	2011	Men	45_54	3	11.9
Mexico City	Azcapotzalco	Chapter 5 (Mental and behavioural disorders)	2011	Men	65+	5	28.9
Mexico City	Azcapotzalco	Chapter 5 (Mental and behavioural disorders)	2011	Women	45_54	2	6.7
Mexico City	Azcapotzalco	Chapter 5 (Mental and behavioural disorders)	2011	Women	65+	5	19.72
Mexico City	Azcapotzalco	Chapter 5 (Mental and behavioural disorders)	2012	Men	45_54	3	11.83
Mexico City	Azcapotzalco	Chapter 5 (Mental and behavioural disorders)	2012	Men	55_64	2	11.35
Mexico City	Azcapotzalco	Chapter 5 (Mental and behavioural disorders)	2012	Men	65+	2	11.24
Mexico City	Azcapotzalco	Chapter 5 (Mental and behavioural disorders)	2012	Women	65+	5	19.12
Mexico City	Azcapotzalco	Chapter 5 (Mental and behavioural disorders)	2013	Men	35_44	7	24.72
Mexico City	Azcapotzalco	Chapter 5 (Mental and behavioural disorders)	2013	Men	45_54	1	3.93
Mexico City	Azcapotzalco	Chapter 5 (Mental and behavioural disorders)	2013	Men	65+	1	5.48
Mexico City	Azcapotzalco	Chapter 5 (Mental and behavioural disorders)	2013	Women	65+	2	7.42
Mexico City	Azcapotzalco	Chapter 5 (Mental and behavioural disorders)	2014	Men	25_34	2	6.33
Mexico City	Azcapotzalco	Chapter 5 (Mental and behavioural disorders)	2014	Men	35_44	1	3.62
Mexico City	Azcapotzalco	Chapter 5 (Mental and behavioural disorders)	2014	Men	45_54	2	7.86
Mexico City	Azcapotzalco	Chapter 5 (Mental and behavioural disorders)	2014	Men	55_64	2	10.7
Mexico City	Azcapotzalco	Chapter 5 (Mental and behavioural disorders)	2014	Men	65+	2	10.7
Mexico City	Azcapotzalco	Chapter 5 (Mental and behavioural disorders)	2014	Women	35_44	2	5.98
Mexico City	Azcapotzalco	Chapter 5 (Mental and behavioural disorders)	2014	Women	55_64	1	4.4
Mexico City	Azcapotzalco	Chapter 5 (Mental and behavioural disorders)	2014	Women	65+	6	21.65
Mexico City	Azcapotzalco	Chapter 5 (Mental and behavioural disorders)	2015	Men	25_34	1	3.14
Mexico City	Azcapotzalco	Chapter 5 (Mental and behavioural disorders)	2015	Men	35_44	1	3.7
Mexico City	Azcapotzalco	Chapter 5 (Mental and behavioural disorders)	2015	Men	45_54	4	15.69
Mexico City	Azcapotzalco	Chapter 5 (Mental and behavioural disorders)	2015	Men	55_64	2	10.42
Mexico City	Azcapotzalco	Chapter 5 (Mental and behavioural disorders)	2015	Men	65+	4	21.08
Mexico City	Azcapotzalco	Chapter 5 (Mental and behavioural disorders)	2015	Women	65+	5	17.66
Mexico City	Azcapotzalco	Chapter 5 (Mental and behavioural disorders)	2016	Men	45_54	5	19.15
Mexico City	Azcapotzalco	Chapter 5 (Mental and behavioural disorders)	2016	Men	55_64	4	20.17
Mexico City	Azcapotzalco	Chapter 5 (Mental and behavioural disorders)	2016	Men	65+	1	5.13
Mexico City	Azcapotzalco	Chapter 5 (Mental and behavioural disorders)	2016	Women	55_64	1	4.16
Mexico City	Azcapotzalco	Chapter 5 (Mental and behavioural disorders)	2016	Women	65+	5	17.35
Mexico City	Azcapotzalco	Chapter 5 (Mental and behavioural disorders)	2017	Men	35_44	4	14.47
Mexico City	Azcapotzalco	Chapter 5 (Mental and behavioural disorders)	2017	Men	45_54	3	11.23
Mexico City	Azcapotzalco	Chapter 5 (Mental and behavioural disorders)	2017	Men	55_64	4	19.51
Mexico City	Azcapotzalco	Chapter 5 (Mental and behavioural disorders)	2017	Men	65+	4	19.87
Mexico City	Azcapotzalco	Chapter 5 (Mental and behavioural disorders)	2017	Women	35_44	1	2.99
Mexico City	Azcapotzalco	Chapter 5 (Mental and behavioural disorders)	2017	Women	65+	4	13.61
Mexico City	Azcapotzalco	Chapter 5 (Mental and behavioural disorders)	2018	Men	25_34	1	2.82
Mexico City	Azcapotzalco	Chapter 5 (Mental and behavioural disorders)	2018	Men	45_54	1	3.67
Mexico City	Azcapotzalco	Chapter 5 (Mental and behavioural disorders)	2018	Men	55_64	3	14.16
Mexico City	Azcapotzalco	Chapter 5 (Mental and behavioural disorders)	2018	Men	65+	4	19.22
Mexico City	Azcapotzalco	Chapter 5 (Mental and behavioural disorders)	2018	Women	55_64	1	3.9
Mexico City	Azcapotzalco	Chapter 5 (Mental and behavioural disorders)	2018	Women	65+	2	6.66
Mexico City	Azcapotzalco	Chapter 5 (Mental and behavioural disorders)	2019	Men	15_24	1	3.08
Mexico City	Azcapotzalco	Chapter 5 (Mental and behavioural disorders)	2019	Men	45_54	1	3.6
Mexico City	Azcapotzalco	Chapter 5 (Mental and behavioural disorders)	2019	Men	65+	4	18.58
Mexico City	Azcapotzalco	Chapter 5 (Mental and behavioural disorders)	2019	Women	35_44	1	2.94
Mexico City	Azcapotzalco	Chapter 5 (Mental and behavioural disorders)	2019	Women	55_64	1	3.78
Mexico City	Azcapotzalco	Chapter 5 (Mental and behavioural disorders)	2019	Women	65+	7	22.8
Mexico City	Coyoacan	Chapter 9 (Diseases of the circulatory system)	2000	Men	15_24	1	1.73
Mexico City	Coyoacan	Chapter 9 (Diseases of the circulatory system)	2000	Men	25_34	3	5.25
Mexico City	Coyoacan	Chapter 9 (Diseases of the circulatory system)	2000	Men	35_44	9	21.3
Mexico City	Coyoacan	Chapter 9 (Diseases of the circulatory system)	2000	Men	45_54	10	30.11
Mexico City	Coyoacan	Chapter 9 (Diseases of the circulatory system)	2000	Men	55_64	26	120.78
Mexico City	Coyoacan	Chapter 9 (Diseases of the circulatory system)	2000	Men	65+	136	769.88
Mexico City	Coyoacan	Chapter 9 (Diseases of the circulatory system)	2000	Women	00_04	1	4.13
Mexico City	Coyoacan	Chapter 9 (Diseases of the circulatory system)	2000	Women	35_44	4	8.19
Mexico City	Coyoacan	Chapter 9 (Diseases of the circulatory system)	2000	Women	45_54	6	15.09
Mexico City	Coyoacan	Chapter 9 (Diseases of the circulatory system)	2000	Women	55_64	21	81.13
Mexico City	Coyoacan	Chapter 9 (Diseases of the circulatory system)	2000	Women	65+	302	1120.47
Mexico City	Coyoacan	Chapter 9 (Diseases of the circulatory system)	2001	Men	05_14	1	1.96
Mexico City	Coyoacan	Chapter 9 (Diseases of the circulatory system)	2001	Men	15_24	1	1.76
Mexico City	Coyoacan	Chapter 9 (Diseases of the circulatory system)	2001	Men	25_34	2	3.51
Mexico City	Coyoacan	Chapter 9 (Diseases of the circulatory system)	2001	Men	35_44	3	7
Mexico City	Coyoacan	Chapter 9 (Diseases of the circulatory system)	2001	Men	45_54	15	44.68
Mexico City	Coyoacan	Chapter 9 (Diseases of the circulatory system)	2001	Men	55_64	22	98.38
Mexico City	Coyoacan	Chapter 9 (Diseases of the circulatory system)	2001	Men	65+	153	828.73
Mexico City	Coyoacan	Chapter 9 (Diseases of the circulatory system)	2001	Women	05_14	1	2
Mexico City	Coyoacan	Chapter 9 (Diseases of the circulatory system)	2001	Women	45_54	8	19.85
Mexico City	Coyoacan	Chapter 9 (Diseases of the circulatory system)	2001	Women	55_64	14	52.12
Mexico City	Coyoacan	Chapter 9 (Diseases of the circulatory system)	2001	Women	65+	297	1063.83
Mexico City	Coyoacan	Chapter 9 (Diseases of the circulatory system)	2002	Men	15_24	4	7.13
Mexico City	Coyoacan	Chapter 9 (Diseases of the circulatory system)	2002	Men	25_34	8	14.14
Mexico City	Coyoacan	Chapter 9 (Diseases of the circulatory system)	2002	Men	35_44	12	27.66
Mexico City	Coyoacan	Chapter 9 (Diseases of the circulatory system)	2002	Men	45_54	14	41.2
Mexico City	Coyoacan	Chapter 9 (Diseases of the circulatory system)	2002	Men	55_64	36	155.1
Mexico City	Coyoacan	Chapter 9 (Diseases of the circulatory system)	2002	Men	65+	154	798.84
Mexico City	Coyoacan	Chapter 9 (Diseases of the circulatory system)	2002	Women	15_24	1	1.67
Mexico City	Coyoacan	Chapter 9 (Diseases of the circulatory system)	2002	Women	25_34	1	1.64
Mexico City	Coyoacan	Chapter 9 (Diseases of the circulatory system)	2002	Women	35_44	4	8.08
Mexico City	Coyoacan	Chapter 9 (Diseases of the circulatory system)	2002	Women	45_54	15	36.68
Mexico City	Coyoacan	Chapter 9 (Diseases of the circulatory system)	2002	Women	55_64	22	78.97
Mexico City	Coyoacan	Chapter 9 (Diseases of the circulatory system)	2002	Women	65+	299	1034.32
Mexico City	Coyoacan	Chapter 9 (Diseases of the circulatory system)	2003	Men	15_24	1	1.8
Mexico City	Coyoacan	Chapter 9 (Diseases of the circulatory system)	2003	Men	25_34	3	5.35
Mexico City	Coyoacan	Chapter 9 (Diseases of the circulatory system)	2003	Men	35_44	11	25.08
Mexico City	Coyoacan	Chapter 9 (Diseases of the circulatory system)	2003	Men	45_54	19	55.19
Mexico City	Coyoacan	Chapter 9 (Diseases of the circulatory system)	2003	Men	55_64	36	149.69
Mexico City	Coyoacan	Chapter 9 (Diseases of the circulatory system)	2003	Men	65+	179	890.55
Mexico City	Coyoacan	Chapter 9 (Diseases of the circulatory system)	2003	Women	25_34	2	3.3
Mexico City	Coyoacan	Chapter 9 (Diseases of the circulatory system)	2003	Women	35_44	1	2.01
Mexico City	Coyoacan	Chapter 9 (Diseases of the circulatory system)	2003	Women	45_54	6	14.44
Mexico City	Coyoacan	Chapter 9 (Diseases of the circulatory system)	2003	Women	55_64	17	58.89
Mexico City	Coyoacan	Chapter 9 (Diseases of the circulatory system)	2003	Women	65+	343	1147.08
Mexico City	Coyoacan	Chapter 9 (Diseases of the circulatory system)	2004	Men	15_24	1	1.82
Mexico City	Coyoacan	Chapter 9 (Diseases of the circulatory system)	2004	Men	25_34	6	10.85
Mexico City	Coyoacan	Chapter 9 (Diseases of the circulatory system)	2004	Men	35_44	8	18.08
Mexico City	Coyoacan	Chapter 9 (Diseases of the circulatory system)	2004	Men	45_54	14	40.1
Mexico City	Coyoacan	Chapter 9 (Diseases of the circulatory system)	2004	Men	55_64	35	140.72
Mexico City	Coyoacan	Chapter 9 (Diseases of the circulatory system)	2004	Men	65+	169	806.84
Mexico City	Coyoacan	Chapter 9 (Diseases of the circulatory system)	2004	Women	15_24	2	3.48
Mexico City	Coyoacan	Chapter 9 (Diseases of the circulatory system)	2004	Women	35_44	4	8
Mexico City	Coyoacan	Chapter 9 (Diseases of the circulatory system)	2004	Women	45_54	10	23.65
Mexico City	Coyoacan	Chapter 9 (Diseases of the circulatory system)	2004	Women	55_64	12	40.17
Mexico City	Coyoacan	Chapter 9 (Diseases of the circulatory system)	2004	Women	65+	328	1060.77
Mexico City	Coyoacan	Chapter 9 (Diseases of the circulatory system)	2005	Men	35_44	8	18.01
Mexico City	Coyoacan	Chapter 9 (Diseases of the circulatory system)	2005	Men	45_54	15	42.51
Mexico City	Coyoacan	Chapter 9 (Diseases of the circulatory system)	2005	Men	55_64	34	132.15
Mexico City	Coyoacan	Chapter 9 (Diseases of the circulatory system)	2005	Men	65+	211	967.53
Mexico City	Coyoacan	Chapter 9 (Diseases of the circulatory system)	2005	Women	25_34	1	1.68
Mexico City	Coyoacan	Chapter 9 (Diseases of the circulatory system)	2005	Women	35_44	2	3.99
Mexico City	Coyoacan	Chapter 9 (Diseases of the circulatory system)	2005	Women	45_54	9	21
Mexico City	Coyoacan	Chapter 9 (Diseases of the circulatory system)	2005	Women	55_64	20	64.57
Mexico City	Coyoacan	Chapter 9 (Diseases of the circulatory system)	2005	Women	65+	281	880.91
Mexico City	Coyoacan	Chapter 9 (Diseases of the circulatory system)	2006	Men	05_14	1	2.1
Mexico City	Coyoacan	Chapter 9 (Diseases of the circulatory system)	2006	Men	25_34	3	5.67
Mexico City	Coyoacan	Chapter 9 (Diseases of the circulatory system)	2006	Men	35_44	8	17.98
Mexico City	Coyoacan	Chapter 9 (Diseases of the circulatory system)	2006	Men	45_54	20	56.04
Mexico City	Coyoacan	Chapter 9 (Diseases of the circulatory system)	2006	Men	55_64	43	164.2
Mexico City	Coyoacan	Chapter 9 (Diseases of the circulatory system)	2006	Men	65+	203	897.75
Mexico City	Coyoacan	Chapter 9 (Diseases of the circulatory system)	2006	Women	25_34	1	1.7
Mexico City	Coyoacan	Chapter 9 (Diseases of the circulatory system)	2006	Women	45_54	8	18.46
Mexico City	Coyoacan	Chapter 9 (Diseases of the circulatory system)	2006	Women	55_64	21	66.19
Mexico City	Coyoacan	Chapter 9 (Diseases of the circulatory system)	2006	Women	65+	315	960.16
Mexico City	Coyoacan	Chapter 9 (Diseases of the circulatory system)	2007	Men	15_24	2	3.71
Mexico City	Coyoacan	Chapter 9 (Diseases of the circulatory system)	2007	Men	25_34	4	7.79
Mexico City	Coyoacan	Chapter 9 (Diseases of the circulatory system)	2007	Men	35_44	15	33.82
Mexico City	Coyoacan	Chapter 9 (Diseases of the circulatory system)	2007	Men	45_54	17	47.27
Mexico City	Coyoacan	Chapter 9 (Diseases of the circulatory system)	2007	Men	55_64	33	124.11
Mexico City	Coyoacan	Chapter 9 (Diseases of the circulatory system)	2007	Men	65+	197	843.03
Mexico City	Coyoacan	Chapter 9 (Diseases of the circulatory system)	2007	Women	35_44	3	5.92
Mexico City	Coyoacan	Chapter 9 (Diseases of the circulatory system)	2007	Women	45_54	11	25.15
Mexico City	Coyoacan	Chapter 9 (Diseases of the circulatory system)	2007	Women	55_64	28	86.24
Mexico City	Coyoacan	Chapter 9 (Diseases of the circulatory system)	2007	Women	65+	380	1127.9
Mexico City	Coyoacan	Chapter 9 (Diseases of the circulatory system)	2008	Men	15_24	1	1.87
Mexico City	Coyoacan	Chapter 9 (Diseases of the circulatory system)	2008	Men	25_34	3	5.99
Mexico City	Coyoacan	Chapter 9 (Diseases of the circulatory system)	2008	Men	35_44	12	27.16
Mexico City	Coyoacan	Chapter 9 (Diseases of the circulatory system)	2008	Men	45_54	20	55.22
Mexico City	Coyoacan	Chapter 9 (Diseases of the circulatory system)	2008	Men	55_64	31	114.69
Mexico City	Coyoacan	Chapter 9 (Diseases of the circulatory system)	2008	Men	65+	220	912.11
Mexico City	Coyoacan	Chapter 9 (Diseases of the circulatory system)	2008	Women	00_04	1	4.94
Mexico City	Coyoacan	Chapter 9 (Diseases of the circulatory system)	2008	Women	35_44	3	5.9
Mexico City	Coyoacan	Chapter 9 (Diseases of the circulatory system)	2008	Women	45_54	6	13.62
Mexico City	Coyoacan	Chapter 9 (Diseases of the circulatory system)	2008	Women	55_64	18	54.13
Mexico City	Coyoacan	Chapter 9 (Diseases of the circulatory system)	2008	Women	65+	362	1047.48
Mexico City	Coyoacan	Chapter 9 (Diseases of the circulatory system)	2009	Men	00_04	1	4.84
Mexico City	Coyoacan	Chapter 9 (Diseases of the circulatory system)	2009	Men	05_14	1	2.24
Mexico City	Coyoacan	Chapter 9 (Diseases of the circulatory system)	2009	Men	15_24	1	1.88
Mexico City	Coyoacan	Chapter 9 (Diseases of the circulatory system)	2009	Men	25_34	3	6.12
Mexico City	Coyoacan	Chapter 9 (Diseases of the circulatory system)	2009	Men	35_44	11	25.02
Mexico City	Coyoacan	Chapter 9 (Diseases of the circulatory system)	2009	Men	45_54	17	46.68
Mexico City	Coyoacan	Chapter 9 (Diseases of the circulatory system)	2009	Men	55_64	34	123.56
Mexico City	Coyoacan	Chapter 9 (Diseases of the circulatory system)	2009	Men	65+	258	1037.19
Mexico City	Coyoacan	Chapter 9 (Diseases of the circulatory system)	2009	Women	00_04	1	5.06
Mexico City	Coyoacan	Chapter 9 (Diseases of the circulatory system)	2009	Women	15_24	2	3.77
Mexico City	Coyoacan	Chapter 9 (Diseases of the circulatory system)	2009	Women	25_34	3	5.42
Mexico City	Coyoacan	Chapter 9 (Diseases of the circulatory system)	2009	Women	35_44	8	15.71
Mexico City	Coyoacan	Chapter 9 (Diseases of the circulatory system)	2009	Women	45_54	13	29.36
Mexico City	Coyoacan	Chapter 9 (Diseases of the circulatory system)	2009	Women	55_64	16	46.94
Mexico City	Coyoacan	Chapter 9 (Diseases of the circulatory system)	2009	Women	65+	362	1021.82
Mexico City	Coyoacan	Chapter 9 (Diseases of the circulatory system)	2010	Men	15_24	2	3.81
Mexico City	Coyoacan	Chapter 9 (Diseases of the circulatory system)	2010	Men	25_34	1	2.07
Mexico City	Coyoacan	Chapter 9 (Diseases of the circulatory system)	2010	Men	35_44	7	16.05
Mexico City	Coyoacan	Chapter 9 (Diseases of the circulatory system)	2010	Men	45_54	30	82.31
Mexico City	Coyoacan	Chapter 9 (Diseases of the circulatory system)	2010	Men	55_64	43	153.07
Mexico City	Coyoacan	Chapter 9 (Diseases of the circulatory system)	2010	Men	65+	283	1090.94
Mexico City	Coyoacan	Chapter 9 (Diseases of the circulatory system)	2010	Women	25_34	1	1.84
Mexico City	Coyoacan	Chapter 9 (Diseases of the circulatory system)	2010	Women	35_44	3	5.89
Mexico City	Coyoacan	Chapter 9 (Diseases of the circulatory system)	2010	Women	45_54	16	36.12
Mexico City	Coyoacan	Chapter 9 (Diseases of the circulatory system)	2010	Women	55_64	21	60.04
Mexico City	Coyoacan	Chapter 9 (Diseases of the circulatory system)	2010	Women	65+	412	1125.59
Mexico City	Coyoacan	Chapter 9 (Diseases of the circulatory system)	2011	Men	00_04	1	5.03
Mexico City	Coyoacan	Chapter 9 (Diseases of the circulatory system)	2011	Men	15_24	1	1.92
Mexico City	Coyoacan	Chapter 9 (Diseases of the circulatory system)	2011	Men	25_34	3	6.22
Mexico City	Coyoacan	Chapter 9 (Diseases of the circulatory system)	2011	Men	35_44	10	23.02
Mexico City	Coyoacan	Chapter 9 (Diseases of the circulatory system)	2011	Men	45_54	21	56.78
Mexico City	Coyoacan	Chapter 9 (Diseases of the circulatory system)	2011	Men	55_64	38	133.6
Mexico City	Coyoacan	Chapter 9 (Diseases of the circulatory system)	2011	Men	65+	292	1081.64
Mexico City	Coyoacan	Chapter 9 (Diseases of the circulatory system)	2011	Women	25_34	2	3.73
Mexico City	Coyoacan	Chapter 9 (Diseases of the circulatory system)	2011	Women	35_44	3	5.88
Mexico City	Coyoacan	Chapter 9 (Diseases of the circulatory system)	2011	Women	45_54	1	2.24
Mexico City	Coyoacan	Chapter 9 (Diseases of the circulatory system)	2011	Women	55_64	21	59.06
Mexico City	Coyoacan	Chapter 9 (Diseases of the circulatory system)	2011	Women	65+	381	998.48
Mexico City	Coyoacan	Chapter 9 (Diseases of the circulatory system)	2012	Men	15_24	1	1.95
Mexico City	Coyoacan	Chapter 9 (Diseases of the circulatory system)	2012	Men	25_34	9	18.68
Mexico City	Coyoacan	Chapter 9 (Diseases of the circulatory system)	2012	Men	35_44	10	23.17
Mexico City	Coyoacan	Chapter 9 (Diseases of the circulatory system)	2012	Men	45_54	26	69.33
Mexico City	Coyoacan	Chapter 9 (Diseases of the circulatory system)	2012	Men	55_64	54	187.3
Mexico City	Coyoacan	Chapter 9 (Diseases of the circulatory system)	2012	Men	65+	288	1025.97
Mexico City	Coyoacan	Chapter 9 (Diseases of the circulatory system)	2012	Women	00_04	1	5.51
Mexico City	Coyoacan	Chapter 9 (Diseases of the circulatory system)	2012	Women	15_24	1	1.99
Mexico City	Coyoacan	Chapter 9 (Diseases of the circulatory system)	2012	Women	25_34	4	7.56
Mexico City	Coyoacan	Chapter 9 (Diseases of the circulatory system)	2012	Women	35_44	4	7.84
Mexico City	Coyoacan	Chapter 9 (Diseases of the circulatory system)	2012	Women	45_54	8	17.74
Mexico City	Coyoacan	Chapter 9 (Diseases of the circulatory system)	2012	Women	55_64	26	71.85
Mexico City	Coyoacan	Chapter 9 (Diseases of the circulatory system)	2012	Women	65+	449	1128.34
Mexico City	Coyoacan	Chapter 9 (Diseases of the circulatory system)	2013	Men	05_14	3	7.56
Mexico City	Coyoacan	Chapter 9 (Diseases of the circulatory system)	2013	Men	15_24	2	3.95
Mexico City	Coyoacan	Chapter 9 (Diseases of the circulatory system)	2013	Men	25_34	4	8.29
Mexico City	Coyoacan	Chapter 9 (Diseases of the circulatory system)	2013	Men	35_44	11	25.74
Mexico City	Coyoacan	Chapter 9 (Diseases of the circulatory system)	2013	Men	45_54	23	60.62
Mexico City	Coyoacan	Chapter 9 (Diseases of the circulatory system)	2013	Men	55_64	47	160.81
Mexico City	Coyoacan	Chapter 9 (Diseases of the circulatory system)	2013	Men	65+	325	1116.19
Mexico City	Coyoacan	Chapter 9 (Diseases of the circulatory system)	2013	Women	05_14	1	2.58
Mexico City	Coyoacan	Chapter 9 (Diseases of the circulatory system)	2013	Women	15_24	1	2.03
Mexico City	Coyoacan	Chapter 9 (Diseases of the circulatory system)	2013	Women	25_34	2	3.83
Mexico City	Coyoacan	Chapter 9 (Diseases of the circulatory system)	2013	Women	35_44	5	9.82
Mexico City	Coyoacan	Chapter 9 (Diseases of the circulatory system)	2013	Women	45_54	14	30.83
Mexico City	Coyoacan	Chapter 9 (Diseases of the circulatory system)	2013	Women	55_64	25	67.86
Mexico City	Coyoacan	Chapter 9 (Diseases of the circulatory system)	2013	Women	65+	467	1126.93
Mexico City	Coyoacan	Chapter 9 (Diseases of the circulatory system)	2014	Men	25_34	2	4.14
Mexico City	Coyoacan	Chapter 9 (Diseases of the circulatory system)	2014	Men	35_44	8	18.96
Mexico City	Coyoacan	Chapter 9 (Diseases of the circulatory system)	2014	Men	45_54	23	60.06
Mexico City	Coyoacan	Chapter 9 (Diseases of the circulatory system)	2014	Men	55_64	34	114.69
Mexico City	Coyoacan	Chapter 9 (Diseases of the circulatory system)	2014	Men	65+	298	989.54
Mexico City	Coyoacan	Chapter 9 (Diseases of the circulatory system)	2014	Women	00_04	1	5.99
Mexico City	Coyoacan	Chapter 9 (Diseases of the circulatory system)	2014	Women	15_24	1	2.07
Mexico City	Coyoacan	Chapter 9 (Diseases of the circulatory system)	2014	Women	25_34	3	5.82
Mexico City	Coyoacan	Chapter 9 (Diseases of the circulatory system)	2014	Women	35_44	4	7.9
Mexico City	Coyoacan	Chapter 9 (Diseases of the circulatory system)	2014	Women	45_54	6	13.14
Mexico City	Coyoacan	Chapter 9 (Diseases of the circulatory system)	2014	Women	55_64	23	61.28
Mexico City	Coyoacan	Chapter 9 (Diseases of the circulatory system)	2014	Women	65+	498	1156.31
Mexico City	Coyoacan	Chapter 9 (Diseases of the circulatory system)	2015	Men	00_04	1	5.85
Mexico City	Coyoacan	Chapter 9 (Diseases of the circulatory system)	2015	Men	15_24	2	4.06
Mexico City	Coyoacan	Chapter 9 (Diseases of the circulatory system)	2015	Men	25_34	3	6.18
Mexico City	Coyoacan	Chapter 9 (Diseases of the circulatory system)	2015	Men	35_44	8	19.14
Mexico City	Coyoacan	Chapter 9 (Diseases of the circulatory system)	2015	Men	45_54	25	64.64
Mexico City	Coyoacan	Chapter 9 (Diseases of the circulatory system)	2015	Men	55_64	46	153.87
Mexico City	Coyoacan	Chapter 9 (Diseases of the circulatory system)	2015	Men	65+	335	1083.09
Mexico City	Coyoacan	Chapter 9 (Diseases of the circulatory system)	2015	Women	15_24	1	2.1
Mexico City	Coyoacan	Chapter 9 (Diseases of the circulatory system)	2015	Women	25_34	2	3.91
Mexico City	Coyoacan	Chapter 9 (Diseases of the circulatory system)	2015	Women	35_44	7	13.91
Mexico City	Coyoacan	Chapter 9 (Diseases of the circulatory system)	2015	Women	45_54	7	15.24
Mexico City	Coyoacan	Chapter 9 (Diseases of the circulatory system)	2015	Women	55_64	30	78.81
Mexico City	Coyoacan	Chapter 9 (Diseases of the circulatory system)	2015	Women	65+	477	1070.97
Mexico City	Coyoacan	Chapter 9 (Diseases of the circulatory system)	2016	Men	15_24	4	8.16
Mexico City	Coyoacan	Chapter 9 (Diseases of the circulatory system)	2016	Men	25_34	2	4.06
Mexico City	Coyoacan	Chapter 9 (Diseases of the circulatory system)	2016	Men	35_44	17	41.17
Mexico City	Coyoacan	Chapter 9 (Diseases of the circulatory system)	2016	Men	45_54	22	56.38
Mexico City	Coyoacan	Chapter 9 (Diseases of the circulatory system)	2016	Men	55_64	51	167.9
Mexico City	Coyoacan	Chapter 9 (Diseases of the circulatory system)	2016	Men	65+	369	1158.99
Mexico City	Coyoacan	Chapter 9 (Diseases of the circulatory system)	2016	Women	00_04	1	6.48
Mexico City	Coyoacan	Chapter 9 (Diseases of the circulatory system)	2016	Women	15_24	1	2.12
Mexico City	Coyoacan	Chapter 9 (Diseases of the circulatory system)	2016	Women	25_34	2	3.92
Mexico City	Coyoacan	Chapter 9 (Diseases of the circulatory system)	2016	Women	35_44	3	6.02
Mexico City	Coyoacan	Chapter 9 (Diseases of the circulatory system)	2016	Women	45_54	11	23.72
Mexico City	Coyoacan	Chapter 9 (Diseases of the circulatory system)	2016	Women	55_64	22	57.02
Mexico City	Coyoacan	Chapter 9 (Diseases of the circulatory system)	2016	Women	65+	517	1133.1
Mexico City	Coyoacan	Chapter 9 (Diseases of the circulatory system)	2017	Men	25_34	7	14.04
Mexico City	Coyoacan	Chapter 9 (Diseases of the circulatory system)	2017	Men	35_44	8	19.58
Mexico City	Coyoacan	Chapter 9 (Diseases of the circulatory system)	2017	Men	45_54	34	86.46
Mexico City	Coyoacan	Chapter 9 (Diseases of the circulatory system)	2017	Men	55_64	42	136
Mexico City	Coyoacan	Chapter 9 (Diseases of the circulatory system)	2017	Men	65+	374	1137.12
Mexico City	Coyoacan	Chapter 9 (Diseases of the circulatory system)	2017	Women	25_34	3	5.88
Mexico City	Coyoacan	Chapter 9 (Diseases of the circulatory system)	2017	Women	35_44	2	4.05
Mexico City	Coyoacan	Chapter 9 (Diseases of the circulatory system)	2017	Women	45_54	5	10.68
Mexico City	Coyoacan	Chapter 9 (Diseases of the circulatory system)	2017	Women	55_64	23	58.8
Mexico City	Coyoacan	Chapter 9 (Diseases of the circulatory system)	2017	Women	65+	508	1085.01
Mexico City	Coyoacan	Chapter 9 (Diseases of the circulatory system)	2018	Men	25_34	3	5.95
Mexico City	Coyoacan	Chapter 9 (Diseases of the circulatory system)	2018	Men	35_44	9	22.21
Mexico City	Coyoacan	Chapter 9 (Diseases of the circulatory system)	2018	Men	45_54	28	70.77
Mexico City	Coyoacan	Chapter 9 (Diseases of the circulatory system)	2018	Men	55_64	54	172.11
Mexico City	Coyoacan	Chapter 9 (Diseases of the circulatory system)	2018	Men	65+	339	995.16
Mexico City	Coyoacan	Chapter 9 (Diseases of the circulatory system)	2018	Women	25_34	2	3.93
Mexico City	Coyoacan	Chapter 9 (Diseases of the circulatory system)	2018	Women	35_44	2	4.1
Mexico City	Coyoacan	Chapter 9 (Diseases of the circulatory system)	2018	Women	45_54	11	23.29
Mexico City	Coyoacan	Chapter 9 (Diseases of the circulatory system)	2018	Women	55_64	21	52.99
Mexico City	Coyoacan	Chapter 9 (Diseases of the circulatory system)	2018	Women	65+	501	1040.95
Mexico City	Coyoacan	Chapter 9 (Diseases of the circulatory system)	2019	Men	15_24	1	2.09
Mexico City	Coyoacan	Chapter 9 (Diseases of the circulatory system)	2019	Men	25_34	3	5.91
Mexico City	Coyoacan	Chapter 9 (Diseases of the circulatory system)	2019	Men	35_44	7	17.37
Mexico City	Coyoacan	Chapter 9 (Diseases of the circulatory system)	2019	Men	45_54	19	47.84
Mexico City	Coyoacan	Chapter 9 (Diseases of the circulatory system)	2019	Men	55_64	53	166.54
Mexico City	Coyoacan	Chapter 9 (Diseases of the circulatory system)	2019	Men	65+	361	1022.4
Mexico City	Coyoacan	Chapter 9 (Diseases of the circulatory system)	2019	Women	00_04	1	7.1
Mexico City	Coyoacan	Chapter 9 (Diseases of the circulatory system)	2019	Women	25_34	2	3.94
Mexico City	Coyoacan	Chapter 9 (Diseases of the circulatory system)	2019	Women	35_44	3	6.21
Mexico City	Coyoacan	Chapter 9 (Diseases of the circulatory system)	2019	Women	45_54	11	23.12
Mexico City	Coyoacan	Chapter 9 (Diseases of the circulatory system)	2019	Women	55_64	13	32.42
Mexico City	Coyoacan	Chapter 9 (Diseases of the circulatory system)	2019	Women	65+	498	1005.05
Mexico City	Coyoacan	Chapter 4 (Endocrine, nutritional and metabolic diseases)	2000	Men	25_34	3	5.25
Mexico City	Coyoacan	Chapter 4 (Endocrine, nutritional and metabolic diseases)	2000	Men	35_44	3	7.1
Mexico City	Coyoacan	Chapter 4 (Endocrine, nutritional and metabolic diseases)	2000	Men	45_54	12	36.13
Mexico City	Coyoacan	Chapter 4 (Endocrine, nutritional and metabolic diseases)	2000	Men	55_64	18	83.62
Mexico City	Coyoacan	Chapter 4 (Endocrine, nutritional and metabolic diseases)	2000	Men	65+	73	413.25
Mexico City	Coyoacan	Chapter 4 (Endocrine, nutritional and metabolic diseases)	2000	Women	35_44	1	2.05
Mexico City	Coyoacan	Chapter 4 (Endocrine, nutritional and metabolic diseases)	2000	Women	45_54	7	17.61
Mexico City	Coyoacan	Chapter 4 (Endocrine, nutritional and metabolic diseases)	2000	Women	55_64	21	81.13
Mexico City	Coyoacan	Chapter 4 (Endocrine, nutritional and metabolic diseases)	2000	Women	65+	119	441.51
Mexico City	Coyoacan	Chapter 4 (Endocrine, nutritional and metabolic diseases)	2001	Men	05_14	1	1.96
Mexico City	Coyoacan	Chapter 4 (Endocrine, nutritional and metabolic diseases)	2001	Men	25_34	1	1.76
Mexico City	Coyoacan	Chapter 4 (Endocrine, nutritional and metabolic diseases)	2001	Men	35_44	7	16.34
Mexico City	Coyoacan	Chapter 4 (Endocrine, nutritional and metabolic diseases)	2001	Men	45_54	13	38.72
Mexico City	Coyoacan	Chapter 4 (Endocrine, nutritional and metabolic diseases)	2001	Men	55_64	25	111.79
Mexico City	Coyoacan	Chapter 4 (Endocrine, nutritional and metabolic diseases)	2001	Men	65+	69	373.74
Mexico City	Coyoacan	Chapter 4 (Endocrine, nutritional and metabolic diseases)	2001	Women	00_04	2	8.45
Mexico City	Coyoacan	Chapter 4 (Endocrine, nutritional and metabolic diseases)	2001	Women	15_24	1	1.64
Mexico City	Coyoacan	Chapter 4 (Endocrine, nutritional and metabolic diseases)	2001	Women	25_34	1	1.63
Mexico City	Coyoacan	Chapter 4 (Endocrine, nutritional and metabolic diseases)	2001	Women	35_44	2	4.06
Mexico City	Coyoacan	Chapter 4 (Endocrine, nutritional and metabolic diseases)	2001	Women	45_54	10	24.81
Mexico City	Coyoacan	Chapter 4 (Endocrine, nutritional and metabolic diseases)	2001	Women	55_64	25	93.07
Mexico City	Coyoacan	Chapter 4 (Endocrine, nutritional and metabolic diseases)	2001	Women	65+	131	469.23
Mexico City	Coyoacan	Chapter 4 (Endocrine, nutritional and metabolic diseases)	2002	Men	25_34	1	1.77
Mexico City	Coyoacan	Chapter 4 (Endocrine, nutritional and metabolic diseases)	2002	Men	35_44	2	4.61
Mexico City	Coyoacan	Chapter 4 (Endocrine, nutritional and metabolic diseases)	2002	Men	45_54	13	38.26
Mexico City	Coyoacan	Chapter 4 (Endocrine, nutritional and metabolic diseases)	2002	Men	55_64	25	107.71
Mexico City	Coyoacan	Chapter 4 (Endocrine, nutritional and metabolic diseases)	2002	Men	65+	90	466.85
Mexico City	Coyoacan	Chapter 4 (Endocrine, nutritional and metabolic diseases)	2002	Women	00_04	2	8.6
Mexico City	Coyoacan	Chapter 4 (Endocrine, nutritional and metabolic diseases)	2002	Women	25_34	1	1.64
Mexico City	Coyoacan	Chapter 4 (Endocrine, nutritional and metabolic diseases)	2002	Women	35_44	4	8.08
Mexico City	Coyoacan	Chapter 4 (Endocrine, nutritional and metabolic diseases)	2002	Women	45_54	4	9.78
Mexico City	Coyoacan	Chapter 4 (Endocrine, nutritional and metabolic diseases)	2002	Women	55_64	25	89.73
Mexico City	Coyoacan	Chapter 4 (Endocrine, nutritional and metabolic diseases)	2002	Women	65+	124	428.95
Mexico City	Coyoacan	Chapter 4 (Endocrine, nutritional and metabolic diseases)	2003	Men	00_04	2	8.47
Mexico City	Coyoacan	Chapter 4 (Endocrine, nutritional and metabolic diseases)	2003	Men	05_14	1	2.01
Mexico City	Coyoacan	Chapter 4 (Endocrine, nutritional and metabolic diseases)	2003	Men	15_24	1	1.8
Mexico City	Coyoacan	Chapter 4 (Endocrine, nutritional and metabolic diseases)	2003	Men	25_34	1	1.78
Mexico City	Coyoacan	Chapter 4 (Endocrine, nutritional and metabolic diseases)	2003	Men	35_44	5	11.4
Mexico City	Coyoacan	Chapter 4 (Endocrine, nutritional and metabolic diseases)	2003	Men	45_54	7	20.33
Mexico City	Coyoacan	Chapter 4 (Endocrine, nutritional and metabolic diseases)	2003	Men	55_64	25	103.95
Mexico City	Coyoacan	Chapter 4 (Endocrine, nutritional and metabolic diseases)	2003	Men	65+	83	412.94
Mexico City	Coyoacan	Chapter 4 (Endocrine, nutritional and metabolic diseases)	2003	Women	35_44	3	6.02
Mexico City	Coyoacan	Chapter 4 (Endocrine, nutritional and metabolic diseases)	2003	Women	45_54	10	24.07
Mexico City	Coyoacan	Chapter 4 (Endocrine, nutritional and metabolic diseases)	2003	Women	55_64	21	72.75
Mexico City	Coyoacan	Chapter 4 (Endocrine, nutritional and metabolic diseases)	2003	Women	65+	116	387.93
Mexico City	Coyoacan	Chapter 4 (Endocrine, nutritional and metabolic diseases)	2004	Men	00_04	1	4.32
Mexico City	Coyoacan	Chapter 4 (Endocrine, nutritional and metabolic diseases)	2004	Men	25_34	1	1.81
Mexico City	Coyoacan	Chapter 4 (Endocrine, nutritional and metabolic diseases)	2004	Men	35_44	5	11.3
Mexico City	Coyoacan	Chapter 4 (Endocrine, nutritional and metabolic diseases)	2004	Men	45_54	11	31.5
Mexico City	Coyoacan	Chapter 4 (Endocrine, nutritional and metabolic diseases)	2004	Men	55_64	37	148.76
Mexico City	Coyoacan	Chapter 4 (Endocrine, nutritional and metabolic diseases)	2004	Men	65+	103	491.74
Mexico City	Coyoacan	Chapter 4 (Endocrine, nutritional and metabolic diseases)	2004	Women	00_04	1	4.49
Mexico City	Coyoacan	Chapter 4 (Endocrine, nutritional and metabolic diseases)	2004	Women	15_24	1	1.74
Mexico City	Coyoacan	Chapter 4 (Endocrine, nutritional and metabolic diseases)	2004	Women	25_34	3	4.98
Mexico City	Coyoacan	Chapter 4 (Endocrine, nutritional and metabolic diseases)	2004	Women	35_44	2	4
Mexico City	Coyoacan	Chapter 4 (Endocrine, nutritional and metabolic diseases)	2004	Women	45_54	5	11.83
Mexico City	Coyoacan	Chapter 4 (Endocrine, nutritional and metabolic diseases)	2004	Women	55_64	19	63.6
Mexico City	Coyoacan	Chapter 4 (Endocrine, nutritional and metabolic diseases)	2004	Women	65+	141	456
Mexico City	Coyoacan	Chapter 4 (Endocrine, nutritional and metabolic diseases)	2005	Men	15_24	2	3.67
Mexico City	Coyoacan	Chapter 4 (Endocrine, nutritional and metabolic diseases)	2005	Men	35_44	8	18.01
Mexico City	Coyoacan	Chapter 4 (Endocrine, nutritional and metabolic diseases)	2005	Men	45_54	21	59.52
Mexico City	Coyoacan	Chapter 4 (Endocrine, nutritional and metabolic diseases)	2005	Men	55_64	31	120.49
Mexico City	Coyoacan	Chapter 4 (Endocrine, nutritional and metabolic diseases)	2005	Men	65+	95	435.62
Mexico City	Coyoacan	Chapter 4 (Endocrine, nutritional and metabolic diseases)	2005	Women	00_04	2	9.22
Mexico City	Coyoacan	Chapter 4 (Endocrine, nutritional and metabolic diseases)	2005	Women	05_14	1	2.14
Mexico City	Coyoacan	Chapter 4 (Endocrine, nutritional and metabolic diseases)	2005	Women	25_34	1	1.68
Mexico City	Coyoacan	Chapter 4 (Endocrine, nutritional and metabolic diseases)	2005	Women	35_44	2	3.99
Mexico City	Coyoacan	Chapter 4 (Endocrine, nutritional and metabolic diseases)	2005	Women	45_54	8	18.66
Mexico City	Coyoacan	Chapter 4 (Endocrine, nutritional and metabolic diseases)	2005	Women	55_64	27	87.16
Mexico City	Coyoacan	Chapter 4 (Endocrine, nutritional and metabolic diseases)	2005	Women	65+	132	413.81
Mexico City	Coyoacan	Chapter 4 (Endocrine, nutritional and metabolic diseases)	2006	Men	15_24	1	1.84
Mexico City	Coyoacan	Chapter 4 (Endocrine, nutritional and metabolic diseases)	2006	Men	25_34	2	3.78
Mexico City	Coyoacan	Chapter 4 (Endocrine, nutritional and metabolic diseases)	2006	Men	35_44	7	15.73
Mexico City	Coyoacan	Chapter 4 (Endocrine, nutritional and metabolic diseases)	2006	Men	45_54	15	42.03
Mexico City	Coyoacan	Chapter 4 (Endocrine, nutritional and metabolic diseases)	2006	Men	55_64	29	110.74
Mexico City	Coyoacan	Chapter 4 (Endocrine, nutritional and metabolic diseases)	2006	Men	65+	101	446.67
Mexico City	Coyoacan	Chapter 4 (Endocrine, nutritional and metabolic diseases)	2006	Women	05_14	1	2.17
Mexico City	Coyoacan	Chapter 4 (Endocrine, nutritional and metabolic diseases)	2006	Women	15_24	1	1.79
Mexico City	Coyoacan	Chapter 4 (Endocrine, nutritional and metabolic diseases)	2006	Women	25_34	1	1.7
Mexico City	Coyoacan	Chapter 4 (Endocrine, nutritional and metabolic diseases)	2006	Women	35_44	4	7.93
Mexico City	Coyoacan	Chapter 4 (Endocrine, nutritional and metabolic diseases)	2006	Women	45_54	11	25.38
Mexico City	Coyoacan	Chapter 4 (Endocrine, nutritional and metabolic diseases)	2006	Women	55_64	26	81.95
Mexico City	Coyoacan	Chapter 4 (Endocrine, nutritional and metabolic diseases)	2006	Women	65+	142	432.83
Mexico City	Coyoacan	Chapter 4 (Endocrine, nutritional and metabolic diseases)	2007	Men	00_04	2	9.28
Mexico City	Coyoacan	Chapter 4 (Endocrine, nutritional and metabolic diseases)	2007	Men	25_34	3	5.84
Mexico City	Coyoacan	Chapter 4 (Endocrine, nutritional and metabolic diseases)	2007	Men	35_44	2	4.51
Mexico City	Coyoacan	Chapter 4 (Endocrine, nutritional and metabolic diseases)	2007	Men	45_54	23	63.95
Mexico City	Coyoacan	Chapter 4 (Endocrine, nutritional and metabolic diseases)	2007	Men	55_64	46	173
Mexico City	Coyoacan	Chapter 4 (Endocrine, nutritional and metabolic diseases)	2007	Men	65+	126	539.2
Mexico City	Coyoacan	Chapter 4 (Endocrine, nutritional and metabolic diseases)	2007	Women	25_34	2	3.47
Mexico City	Coyoacan	Chapter 4 (Endocrine, nutritional and metabolic diseases)	2007	Women	35_44	4	7.89
Mexico City	Coyoacan	Chapter 4 (Endocrine, nutritional and metabolic diseases)	2007	Women	45_54	11	25.15
Mexico City	Coyoacan	Chapter 4 (Endocrine, nutritional and metabolic diseases)	2007	Women	55_64	20	61.6
Mexico City	Coyoacan	Chapter 4 (Endocrine, nutritional and metabolic diseases)	2007	Women	65+	132	391.8
Mexico City	Coyoacan	Chapter 4 (Endocrine, nutritional and metabolic diseases)	2008	Men	15_24	1	1.87
Mexico City	Coyoacan	Chapter 4 (Endocrine, nutritional and metabolic diseases)	2008	Men	25_34	1	2
Mexico City	Coyoacan	Chapter 4 (Endocrine, nutritional and metabolic diseases)	2008	Men	35_44	7	15.84
Mexico City	Coyoacan	Chapter 4 (Endocrine, nutritional and metabolic diseases)	2008	Men	45_54	19	52.46
Mexico City	Coyoacan	Chapter 4 (Endocrine, nutritional and metabolic diseases)	2008	Men	55_64	29	107.29
Mexico City	Coyoacan	Chapter 4 (Endocrine, nutritional and metabolic diseases)	2008	Men	65+	106	439.47
Mexico City	Coyoacan	Chapter 4 (Endocrine, nutritional and metabolic diseases)	2008	Women	00_04	1	4.94
Mexico City	Coyoacan	Chapter 4 (Endocrine, nutritional and metabolic diseases)	2008	Women	15_24	3	5.55
Mexico City	Coyoacan	Chapter 4 (Endocrine, nutritional and metabolic diseases)	2008	Women	25_34	1	1.77
Mexico City	Coyoacan	Chapter 4 (Endocrine, nutritional and metabolic diseases)	2008	Women	35_44	1	1.97
Mexico City	Coyoacan	Chapter 4 (Endocrine, nutritional and metabolic diseases)	2008	Women	45_54	8	18.15
Mexico City	Coyoacan	Chapter 4 (Endocrine, nutritional and metabolic diseases)	2008	Women	55_64	19	57.13
Mexico City	Coyoacan	Chapter 4 (Endocrine, nutritional and metabolic diseases)	2008	Women	65+	155	448.51
Mexico City	Coyoacan	Chapter 4 (Endocrine, nutritional and metabolic diseases)	2009	Men	00_04	2	9.67
Mexico City	Coyoacan	Chapter 4 (Endocrine, nutritional and metabolic diseases)	2009	Men	05_14	1	2.24
Mexico City	Coyoacan	Chapter 4 (Endocrine, nutritional and metabolic diseases)	2009	Men	25_34	1	2.04
Mexico City	Coyoacan	Chapter 4 (Endocrine, nutritional and metabolic diseases)	2009	Men	35_44	8	18.2
Mexico City	Coyoacan	Chapter 4 (Endocrine, nutritional and metabolic diseases)	2009	Men	45_54	21	57.67
Mexico City	Coyoacan	Chapter 4 (Endocrine, nutritional and metabolic diseases)	2009	Men	55_64	36	130.83
Mexico City	Coyoacan	Chapter 4 (Endocrine, nutritional and metabolic diseases)	2009	Men	65+	125	502.51
Mexico City	Coyoacan	Chapter 4 (Endocrine, nutritional and metabolic diseases)	2009	Women	00_04	1	5.06
Mexico City	Coyoacan	Chapter 4 (Endocrine, nutritional and metabolic diseases)	2009	Women	25_34	2	3.61
Mexico City	Coyoacan	Chapter 4 (Endocrine, nutritional and metabolic diseases)	2009	Women	35_44	4	7.86
Mexico City	Coyoacan	Chapter 4 (Endocrine, nutritional and metabolic diseases)	2009	Women	45_54	6	13.55
Mexico City	Coyoacan	Chapter 4 (Endocrine, nutritional and metabolic diseases)	2009	Women	55_64	26	76.27
Mexico City	Coyoacan	Chapter 4 (Endocrine, nutritional and metabolic diseases)	2009	Women	65+	162	457.28
Mexico City	Coyoacan	Chapter 4 (Endocrine, nutritional and metabolic diseases)	2010	Men	00_04	1	4.92
Mexico City	Coyoacan	Chapter 4 (Endocrine, nutritional and metabolic diseases)	2010	Men	25_34	1	2.07
Mexico City	Coyoacan	Chapter 4 (Endocrine, nutritional and metabolic diseases)	2010	Men	35_44	10	22.93
Mexico City	Coyoacan	Chapter 4 (Endocrine, nutritional and metabolic diseases)	2010	Men	45_54	23	63.11
Mexico City	Coyoacan	Chapter 4 (Endocrine, nutritional and metabolic diseases)	2010	Men	55_64	40	142.39
Mexico City	Coyoacan	Chapter 4 (Endocrine, nutritional and metabolic diseases)	2010	Men	65+	126	485.72
Mexico City	Coyoacan	Chapter 4 (Endocrine, nutritional and metabolic diseases)	2010	Women	00_04	1	5.17
Mexico City	Coyoacan	Chapter 4 (Endocrine, nutritional and metabolic diseases)	2010	Women	25_34	2	3.68
Mexico City	Coyoacan	Chapter 4 (Endocrine, nutritional and metabolic diseases)	2010	Women	35_44	1	1.96
Mexico City	Coyoacan	Chapter 4 (Endocrine, nutritional and metabolic diseases)	2010	Women	45_54	17	38.38
Mexico City	Coyoacan	Chapter 4 (Endocrine, nutritional and metabolic diseases)	2010	Women	55_64	26	74.33
Mexico City	Coyoacan	Chapter 4 (Endocrine, nutritional and metabolic diseases)	2010	Women	65+	194	530.01
Mexico City	Coyoacan	Chapter 4 (Endocrine, nutritional and metabolic diseases)	2011	Men	15_24	1	1.92
Mexico City	Coyoacan	Chapter 4 (Endocrine, nutritional and metabolic diseases)	2011	Men	25_34	2	4.15
Mexico City	Coyoacan	Chapter 4 (Endocrine, nutritional and metabolic diseases)	2011	Men	35_44	9	20.72
Mexico City	Coyoacan	Chapter 4 (Endocrine, nutritional and metabolic diseases)	2011	Men	45_54	28	75.7
Mexico City	Coyoacan	Chapter 4 (Endocrine, nutritional and metabolic diseases)	2011	Men	55_64	48	168.75
Mexico City	Coyoacan	Chapter 4 (Endocrine, nutritional and metabolic diseases)	2011	Men	65+	145	537.12
Mexico City	Coyoacan	Chapter 4 (Endocrine, nutritional and metabolic diseases)	2011	Women	00_04	1	5.31
Mexico City	Coyoacan	Chapter 4 (Endocrine, nutritional and metabolic diseases)	2011	Women	25_34	1	1.87
Mexico City	Coyoacan	Chapter 4 (Endocrine, nutritional and metabolic diseases)	2011	Women	35_44	3	5.88
Mexico City	Coyoacan	Chapter 4 (Endocrine, nutritional and metabolic diseases)	2011	Women	45_54	9	20.13
Mexico City	Coyoacan	Chapter 4 (Endocrine, nutritional and metabolic diseases)	2011	Women	55_64	19	53.43
Mexico City	Coyoacan	Chapter 4 (Endocrine, nutritional and metabolic diseases)	2011	Women	65+	153	400.96
Mexico City	Coyoacan	Chapter 4 (Endocrine, nutritional and metabolic diseases)	2012	Men	25_34	3	6.23
Mexico City	Coyoacan	Chapter 4 (Endocrine, nutritional and metabolic diseases)	2012	Men	35_44	8	18.54
Mexico City	Coyoacan	Chapter 4 (Endocrine, nutritional and metabolic diseases)	2012	Men	45_54	22	58.66
Mexico City	Coyoacan	Chapter 4 (Endocrine, nutritional and metabolic diseases)	2012	Men	55_64	44	152.62
Mexico City	Coyoacan	Chapter 4 (Endocrine, nutritional and metabolic diseases)	2012	Men	65+	138	491.61
Mexico City	Coyoacan	Chapter 4 (Endocrine, nutritional and metabolic diseases)	2012	Women	00_04	1	5.51
Mexico City	Coyoacan	Chapter 4 (Endocrine, nutritional and metabolic diseases)	2012	Women	25_34	4	7.56
Mexico City	Coyoacan	Chapter 4 (Endocrine, nutritional and metabolic diseases)	2012	Women	35_44	3	5.88
Mexico City	Coyoacan	Chapter 4 (Endocrine, nutritional and metabolic diseases)	2012	Women	45_54	6	13.31
Mexico City	Coyoacan	Chapter 4 (Endocrine, nutritional and metabolic diseases)	2012	Women	55_64	22	60.8
Mexico City	Coyoacan	Chapter 4 (Endocrine, nutritional and metabolic diseases)	2012	Women	65+	154	387
Mexico City	Coyoacan	Chapter 4 (Endocrine, nutritional and metabolic diseases)	2013	Men	05_14	1	2.52
Mexico City	Coyoacan	Chapter 4 (Endocrine, nutritional and metabolic diseases)	2013	Men	35_44	9	21.06
Mexico City	Coyoacan	Chapter 4 (Endocrine, nutritional and metabolic diseases)	2013	Men	45_54	19	50.08
Mexico City	Coyoacan	Chapter 4 (Endocrine, nutritional and metabolic diseases)	2013	Men	55_64	43	147.12
Mexico City	Coyoacan	Chapter 4 (Endocrine, nutritional and metabolic diseases)	2013	Men	65+	147	504.86
Mexico City	Coyoacan	Chapter 4 (Endocrine, nutritional and metabolic diseases)	2013	Women	25_34	2	3.83
Mexico City	Coyoacan	Chapter 4 (Endocrine, nutritional and metabolic diseases)	2013	Women	35_44	2	3.93
Mexico City	Coyoacan	Chapter 4 (Endocrine, nutritional and metabolic diseases)	2013	Women	45_54	11	24.22
Mexico City	Coyoacan	Chapter 4 (Endocrine, nutritional and metabolic diseases)	2013	Women	55_64	34	92.29
Mexico City	Coyoacan	Chapter 4 (Endocrine, nutritional and metabolic diseases)	2013	Women	65+	171	412.64
Mexico City	Coyoacan	Chapter 4 (Endocrine, nutritional and metabolic diseases)	2014	Men	15_24	1	2.01
Mexico City	Coyoacan	Chapter 4 (Endocrine, nutritional and metabolic diseases)	2014	Men	25_34	5	10.35
Mexico City	Coyoacan	Chapter 4 (Endocrine, nutritional and metabolic diseases)	2014	Men	35_44	7	16.59
Mexico City	Coyoacan	Chapter 4 (Endocrine, nutritional and metabolic diseases)	2014	Men	45_54	19	49.61
Mexico City	Coyoacan	Chapter 4 (Endocrine, nutritional and metabolic diseases)	2014	Men	55_64	41	138.3
Mexico City	Coyoacan	Chapter 4 (Endocrine, nutritional and metabolic diseases)	2014	Men	65+	160	531.3
Mexico City	Coyoacan	Chapter 4 (Endocrine, nutritional and metabolic diseases)	2014	Women	05_14	1	2.66
Mexico City	Coyoacan	Chapter 4 (Endocrine, nutritional and metabolic diseases)	2014	Women	15_24	1	2.07
Mexico City	Coyoacan	Chapter 4 (Endocrine, nutritional and metabolic diseases)	2014	Women	25_34	1	1.94
Mexico City	Coyoacan	Chapter 4 (Endocrine, nutritional and metabolic diseases)	2014	Women	35_44	5	9.87
Mexico City	Coyoacan	Chapter 4 (Endocrine, nutritional and metabolic diseases)	2014	Women	45_54	6	13.14
Mexico City	Coyoacan	Chapter 4 (Endocrine, nutritional and metabolic diseases)	2014	Women	55_64	31	82.59
Mexico City	Coyoacan	Chapter 4 (Endocrine, nutritional and metabolic diseases)	2014	Women	65+	171	397.05
Mexico City	Coyoacan	Chapter 4 (Endocrine, nutritional and metabolic diseases)	2015	Men	25_34	1	2.06
Mexico City	Coyoacan	Chapter 4 (Endocrine, nutritional and metabolic diseases)	2015	Men	35_44	7	16.75
Mexico City	Coyoacan	Chapter 4 (Endocrine, nutritional and metabolic diseases)	2015	Men	45_54	28	72.4
Mexico City	Coyoacan	Chapter 4 (Endocrine, nutritional and metabolic diseases)	2015	Men	55_64	45	150.53
Mexico City	Coyoacan	Chapter 4 (Endocrine, nutritional and metabolic diseases)	2015	Men	65+	154	497.9
Mexico City	Coyoacan	Chapter 4 (Endocrine, nutritional and metabolic diseases)	2015	Women	00_04	1	6.29
Mexico City	Coyoacan	Chapter 4 (Endocrine, nutritional and metabolic diseases)	2015	Women	35_44	5	9.93
Mexico City	Coyoacan	Chapter 4 (Endocrine, nutritional and metabolic diseases)	2015	Women	45_54	9	19.6
Mexico City	Coyoacan	Chapter 4 (Endocrine, nutritional and metabolic diseases)	2015	Women	55_64	24	63.05
Mexico City	Coyoacan	Chapter 4 (Endocrine, nutritional and metabolic diseases)	2015	Women	65+	185	415.37
Mexico City	Coyoacan	Chapter 4 (Endocrine, nutritional and metabolic diseases)	2016	Men	35_44	7	16.95
Mexico City	Coyoacan	Chapter 4 (Endocrine, nutritional and metabolic diseases)	2016	Men	45_54	24	61.51
Mexico City	Coyoacan	Chapter 4 (Endocrine, nutritional and metabolic diseases)	2016	Men	55_64	45	148.14
Mexico City	Coyoacan	Chapter 4 (Endocrine, nutritional and metabolic diseases)	2016	Men	65+	168	527.67
Mexico City	Coyoacan	Chapter 4 (Endocrine, nutritional and metabolic diseases)	2016	Women	25_34	1	1.96
Mexico City	Coyoacan	Chapter 4 (Endocrine, nutritional and metabolic diseases)	2016	Women	35_44	2	4.01
Mexico City	Coyoacan	Chapter 4 (Endocrine, nutritional and metabolic diseases)	2016	Women	45_54	9	19.41
Mexico City	Coyoacan	Chapter 4 (Endocrine, nutritional and metabolic diseases)	2016	Women	55_64	25	64.8
Mexico City	Coyoacan	Chapter 4 (Endocrine, nutritional and metabolic diseases)	2016	Women	65+	163	357.24
Mexico City	Coyoacan	Chapter 4 (Endocrine, nutritional and metabolic diseases)	2017	Men	15_24	2	4.11
Mexico City	Coyoacan	Chapter 4 (Endocrine, nutritional and metabolic diseases)	2017	Men	25_34	4	8.02
Mexico City	Coyoacan	Chapter 4 (Endocrine, nutritional and metabolic diseases)	2017	Men	35_44	10	24.47
Mexico City	Coyoacan	Chapter 4 (Endocrine, nutritional and metabolic diseases)	2017	Men	45_54	26	66.12
Mexico City	Coyoacan	Chapter 4 (Endocrine, nutritional and metabolic diseases)	2017	Men	55_64	35	113.33
Mexico City	Coyoacan	Chapter 4 (Endocrine, nutritional and metabolic diseases)	2017	Men	65+	143	434.78
Mexico City	Coyoacan	Chapter 4 (Endocrine, nutritional and metabolic diseases)	2017	Women	00_04	1	6.66
Mexico City	Coyoacan	Chapter 4 (Endocrine, nutritional and metabolic diseases)	2017	Women	25_34	1	1.96
Mexico City	Coyoacan	Chapter 4 (Endocrine, nutritional and metabolic diseases)	2017	Women	35_44	3	6.08
Mexico City	Coyoacan	Chapter 4 (Endocrine, nutritional and metabolic diseases)	2017	Women	45_54	9	19.22
Mexico City	Coyoacan	Chapter 4 (Endocrine, nutritional and metabolic diseases)	2017	Women	55_64	29	74.14
Mexico City	Coyoacan	Chapter 4 (Endocrine, nutritional and metabolic diseases)	2017	Women	65+	184	392.99
Mexico City	Coyoacan	Chapter 4 (Endocrine, nutritional and metabolic diseases)	2018	Men	00_04	1	6.5
Mexico City	Coyoacan	Chapter 4 (Endocrine, nutritional and metabolic diseases)	2018	Men	25_34	1	1.98
Mexico City	Coyoacan	Chapter 4 (Endocrine, nutritional and metabolic diseases)	2018	Men	35_44	6	14.81
Mexico City	Coyoacan	Chapter 4 (Endocrine, nutritional and metabolic diseases)	2018	Men	45_54	24	60.66
Mexico City	Coyoacan	Chapter 4 (Endocrine, nutritional and metabolic diseases)	2018	Men	55_64	42	133.86
Mexico City	Coyoacan	Chapter 4 (Endocrine, nutritional and metabolic diseases)	2018	Men	65+	128	375.75
Mexico City	Coyoacan	Chapter 4 (Endocrine, nutritional and metabolic diseases)	2018	Women	25_34	1	1.96
Mexico City	Coyoacan	Chapter 4 (Endocrine, nutritional and metabolic diseases)	2018	Women	35_44	9	18.43
Mexico City	Coyoacan	Chapter 4 (Endocrine, nutritional and metabolic diseases)	2018	Women	45_54	11	23.29
Mexico City	Coyoacan	Chapter 4 (Endocrine, nutritional and metabolic diseases)	2018	Women	55_64	22	55.51
Mexico City	Coyoacan	Chapter 4 (Endocrine, nutritional and metabolic diseases)	2018	Women	65+	158	328.28
Mexico City	Coyoacan	Chapter 4 (Endocrine, nutritional and metabolic diseases)	2019	Men	15_24	1	2.09
Mexico City	Coyoacan	Chapter 4 (Endocrine, nutritional and metabolic diseases)	2019	Men	25_34	1	1.97
Mexico City	Coyoacan	Chapter 4 (Endocrine, nutritional and metabolic diseases)	2019	Men	35_44	8	19.85
Mexico City	Coyoacan	Chapter 4 (Endocrine, nutritional and metabolic diseases)	2019	Men	45_54	28	70.5
Mexico City	Coyoacan	Chapter 4 (Endocrine, nutritional and metabolic diseases)	2019	Men	55_64	47	147.69
Mexico City	Coyoacan	Chapter 4 (Endocrine, nutritional and metabolic diseases)	2019	Men	65+	158	447.48
Mexico City	Coyoacan	Chapter 4 (Endocrine, nutritional and metabolic diseases)	2019	Women	00_04	1	7.1
Mexico City	Coyoacan	Chapter 4 (Endocrine, nutritional and metabolic diseases)	2019	Women	25_34	1	1.97
Mexico City	Coyoacan	Chapter 4 (Endocrine, nutritional and metabolic diseases)	2019	Women	35_44	4	8.28
Mexico City	Coyoacan	Chapter 4 (Endocrine, nutritional and metabolic diseases)	2019	Women	45_54	10	21.01
Mexico City	Coyoacan	Chapter 4 (Endocrine, nutritional and metabolic diseases)	2019	Women	55_64	23	57.36
Mexico City	Coyoacan	Chapter 4 (Endocrine, nutritional and metabolic diseases)	2019	Women	65+	144	290.62
Mexico City	Coyoacan	Chapter 6 (Diseases of the nervous system)	2000	Men	25_34	2	3.5
Mexico City	Coyoacan	Chapter 6 (Diseases of the nervous system)	2000	Men	35_44	1	2.37
Mexico City	Coyoacan	Chapter 6 (Diseases of the nervous system)	2000	Men	45_54	3	9.03
Mexico City	Coyoacan	Chapter 6 (Diseases of the nervous system)	2000	Men	55_64	1	4.65
Mexico City	Coyoacan	Chapter 6 (Diseases of the nervous system)	2000	Men	65+	9	50.95
Mexico City	Coyoacan	Chapter 6 (Diseases of the nervous system)	2000	Women	00_04	1	4.13
Mexico City	Coyoacan	Chapter 6 (Diseases of the nervous system)	2000	Women	05_14	1	1.97
Mexico City	Coyoacan	Chapter 6 (Diseases of the nervous system)	2000	Women	25_34	1	1.63
Mexico City	Coyoacan	Chapter 6 (Diseases of the nervous system)	2000	Women	35_44	2	4.09
Mexico City	Coyoacan	Chapter 6 (Diseases of the nervous system)	2000	Women	45_54	1	2.52
Mexico City	Coyoacan	Chapter 6 (Diseases of the nervous system)	2000	Women	55_64	1	3.86
Mexico City	Coyoacan	Chapter 6 (Diseases of the nervous system)	2000	Women	65+	12	44.52
Mexico City	Coyoacan	Chapter 6 (Diseases of the nervous system)	2001	Men	05_14	1	1.96
Mexico City	Coyoacan	Chapter 6 (Diseases of the nervous system)	2001	Men	15_24	1	1.76
Mexico City	Coyoacan	Chapter 6 (Diseases of the nervous system)	2001	Men	25_34	2	3.51
Mexico City	Coyoacan	Chapter 6 (Diseases of the nervous system)	2001	Men	35_44	1	2.33
Mexico City	Coyoacan	Chapter 6 (Diseases of the nervous system)	2001	Men	55_64	1	4.47
Mexico City	Coyoacan	Chapter 6 (Diseases of the nervous system)	2001	Men	65+	9	48.75
Mexico City	Coyoacan	Chapter 6 (Diseases of the nervous system)	2001	Women	05_14	1	2
Mexico City	Coyoacan	Chapter 6 (Diseases of the nervous system)	2001	Women	35_44	1	2.03
Mexico City	Coyoacan	Chapter 6 (Diseases of the nervous system)	2001	Women	55_64	3	11.17
Mexico City	Coyoacan	Chapter 6 (Diseases of the nervous system)	2001	Women	65+	7	25.07
Mexico City	Coyoacan	Chapter 6 (Diseases of the nervous system)	2002	Men	15_24	1	1.78
Mexico City	Coyoacan	Chapter 6 (Diseases of the nervous system)	2002	Men	25_34	1	1.77
Mexico City	Coyoacan	Chapter 6 (Diseases of the nervous system)	2002	Men	45_54	2	5.89
Mexico City	Coyoacan	Chapter 6 (Diseases of the nervous system)	2002	Men	55_64	4	17.23
Mexico City	Coyoacan	Chapter 6 (Diseases of the nervous system)	2002	Men	65+	15	77.81
Mexico City	Coyoacan	Chapter 6 (Diseases of the nervous system)	2002	Women	00_04	2	8.6
Mexico City	Coyoacan	Chapter 6 (Diseases of the nervous system)	2002	Women	25_34	2	3.28
Mexico City	Coyoacan	Chapter 6 (Diseases of the nervous system)	2002	Women	35_44	2	4.04
Mexico City	Coyoacan	Chapter 6 (Diseases of the nervous system)	2002	Women	55_64	4	14.36
Mexico City	Coyoacan	Chapter 6 (Diseases of the nervous system)	2002	Women	65+	10	34.59
Mexico City	Coyoacan	Chapter 6 (Diseases of the nervous system)	2003	Men	00_04	1	4.23
Mexico City	Coyoacan	Chapter 6 (Diseases of the nervous system)	2003	Men	15_24	1	1.8
Mexico City	Coyoacan	Chapter 6 (Diseases of the nervous system)	2003	Men	25_34	1	1.78
Mexico City	Coyoacan	Chapter 6 (Diseases of the nervous system)	2003	Men	45_54	1	2.9
Mexico City	Coyoacan	Chapter 6 (Diseases of the nervous system)	2003	Men	65+	12	59.7
Mexico City	Coyoacan	Chapter 6 (Diseases of the nervous system)	2003	Women	00_04	1	4.39
Mexico City	Coyoacan	Chapter 6 (Diseases of the nervous system)	2003	Women	15_24	1	1.7
Mexico City	Coyoacan	Chapter 6 (Diseases of the nervous system)	2003	Women	25_34	1	1.65
Mexico City	Coyoacan	Chapter 6 (Diseases of the nervous system)	2003	Women	45_54	2	4.81
Mexico City	Coyoacan	Chapter 6 (Diseases of the nervous system)	2003	Women	55_64	4	13.86
Mexico City	Coyoacan	Chapter 6 (Diseases of the nervous system)	2003	Women	65+	11	36.79
Mexico City	Coyoacan	Chapter 6 (Diseases of the nervous system)	2004	Men	15_24	1	1.82
Mexico City	Coyoacan	Chapter 6 (Diseases of the nervous system)	2004	Men	55_64	2	8.04
Mexico City	Coyoacan	Chapter 6 (Diseases of the nervous system)	2004	Men	65+	8	38.19
Mexico City	Coyoacan	Chapter 6 (Diseases of the nervous system)	2004	Women	00_04	1	4.49
Mexico City	Coyoacan	Chapter 6 (Diseases of the nervous system)	2004	Women	25_34	1	1.66
Mexico City	Coyoacan	Chapter 6 (Diseases of the nervous system)	2004	Women	45_54	3	7.1
Mexico City	Coyoacan	Chapter 6 (Diseases of the nervous system)	2004	Women	55_64	3	10.04
Mexico City	Coyoacan	Chapter 6 (Diseases of the nervous system)	2004	Women	65+	7	22.64
Mexico City	Coyoacan	Chapter 6 (Diseases of the nervous system)	2005	Men	00_04	2	8.87
Mexico City	Coyoacan	Chapter 6 (Diseases of the nervous system)	2005	Men	25_34	1	1.84
Mexico City	Coyoacan	Chapter 6 (Diseases of the nervous system)	2005	Men	35_44	2	4.5
Mexico City	Coyoacan	Chapter 6 (Diseases of the nervous system)	2005	Men	45_54	1	2.83
Mexico City	Coyoacan	Chapter 6 (Diseases of the nervous system)	2005	Men	55_64	2	7.77
Mexico City	Coyoacan	Chapter 6 (Diseases of the nervous system)	2005	Men	65+	6	27.51
Mexico City	Coyoacan	Chapter 6 (Diseases of the nervous system)	2005	Women	00_04	2	9.22
Mexico City	Coyoacan	Chapter 6 (Diseases of the nervous system)	2005	Women	25_34	1	1.68
Mexico City	Coyoacan	Chapter 6 (Diseases of the nervous system)	2005	Women	45_54	1	2.33
Mexico City	Coyoacan	Chapter 6 (Diseases of the nervous system)	2005	Women	55_64	2	6.46
Mexico City	Coyoacan	Chapter 6 (Diseases of the nervous system)	2005	Women	65+	15	47.02
Mexico City	Coyoacan	Chapter 6 (Diseases of the nervous system)	2006	Men	05_14	1	2.1
Mexico City	Coyoacan	Chapter 6 (Diseases of the nervous system)	2006	Men	15_24	1	1.84
Mexico City	Coyoacan	Chapter 6 (Diseases of the nervous system)	2006	Men	25_34	1	1.89
Mexico City	Coyoacan	Chapter 6 (Diseases of the nervous system)	2006	Men	55_64	3	11.46
Mexico City	Coyoacan	Chapter 6 (Diseases of the nervous system)	2006	Men	65+	17	75.18
Mexico City	Coyoacan	Chapter 6 (Diseases of the nervous system)	2006	Women	00_04	1	4.72
Mexico City	Coyoacan	Chapter 6 (Diseases of the nervous system)	2006	Women	25_34	1	1.7
Mexico City	Coyoacan	Chapter 6 (Diseases of the nervous system)	2006	Women	35_44	2	3.97
Mexico City	Coyoacan	Chapter 6 (Diseases of the nervous system)	2006	Women	45_54	1	2.31
Mexico City	Coyoacan	Chapter 6 (Diseases of the nervous system)	2006	Women	55_64	1	3.15
Mexico City	Coyoacan	Chapter 6 (Diseases of the nervous system)	2006	Women	65+	23	70.11
Mexico City	Coyoacan	Chapter 6 (Diseases of the nervous system)	2007	Men	00_04	1	4.64
Mexico City	Coyoacan	Chapter 6 (Diseases of the nervous system)	2007	Men	15_24	2	3.71
Mexico City	Coyoacan	Chapter 6 (Diseases of the nervous system)	2007	Men	35_44	2	4.51
Mexico City	Coyoacan	Chapter 6 (Diseases of the nervous system)	2007	Men	45_54	2	5.56
Mexico City	Coyoacan	Chapter 6 (Diseases of the nervous system)	2007	Men	65+	7	29.96
Mexico City	Coyoacan	Chapter 6 (Diseases of the nervous system)	2007	Women	00_04	1	4.83
Mexico City	Coyoacan	Chapter 6 (Diseases of the nervous system)	2007	Women	15_24	2	3.64
Mexico City	Coyoacan	Chapter 6 (Diseases of the nervous system)	2007	Women	35_44	1	1.97
Mexico City	Coyoacan	Chapter 6 (Diseases of the nervous system)	2007	Women	55_64	2	6.16
Mexico City	Coyoacan	Chapter 6 (Diseases of the nervous system)	2007	Women	65+	9	26.71
Mexico City	Coyoacan	Chapter 6 (Diseases of the nervous system)	2008	Men	00_04	4	18.96
Mexico City	Coyoacan	Chapter 6 (Diseases of the nervous system)	2008	Men	05_14	2	4.38
Mexico City	Coyoacan	Chapter 6 (Diseases of the nervous system)	2008	Men	25_34	1	2
Mexico City	Coyoacan	Chapter 6 (Diseases of the nervous system)	2008	Men	35_44	4	9.05
Mexico City	Coyoacan	Chapter 6 (Diseases of the nervous system)	2008	Men	45_54	3	8.28
Mexico City	Coyoacan	Chapter 6 (Diseases of the nervous system)	2008	Men	65+	8	33.17
Mexico City	Coyoacan	Chapter 6 (Diseases of the nervous system)	2008	Women	00_04	1	4.94
Mexico City	Coyoacan	Chapter 6 (Diseases of the nervous system)	2008	Women	05_14	1	2.26
Mexico City	Coyoacan	Chapter 6 (Diseases of the nervous system)	2008	Women	25_34	1	1.77
Mexico City	Coyoacan	Chapter 6 (Diseases of the nervous system)	2008	Women	45_54	1	2.27
Mexico City	Coyoacan	Chapter 6 (Diseases of the nervous system)	2008	Women	55_64	3	9.02
Mexico City	Coyoacan	Chapter 6 (Diseases of the nervous system)	2008	Women	65+	10	28.94
Mexico City	Coyoacan	Chapter 6 (Diseases of the nervous system)	2009	Men	00_04	1	4.84
Mexico City	Coyoacan	Chapter 6 (Diseases of the nervous system)	2009	Men	15_24	2	3.77
Mexico City	Coyoacan	Chapter 6 (Diseases of the nervous system)	2009	Men	45_54	1	2.75
Mexico City	Coyoacan	Chapter 6 (Diseases of the nervous system)	2009	Men	55_64	4	14.54
Mexico City	Coyoacan	Chapter 6 (Diseases of the nervous system)	2009	Men	65+	11	44.22
Mexico City	Coyoacan	Chapter 6 (Diseases of the nervous system)	2009	Women	05_14	1	2.31
Mexico City	Coyoacan	Chapter 6 (Diseases of the nervous system)	2009	Women	25_34	1	1.81
Mexico City	Coyoacan	Chapter 6 (Diseases of the nervous system)	2009	Women	35_44	2	3.93
Mexico City	Coyoacan	Chapter 6 (Diseases of the nervous system)	2009	Women	45_54	2	4.52
Mexico City	Coyoacan	Chapter 6 (Diseases of the nervous system)	2009	Women	55_64	1	2.93
Mexico City	Coyoacan	Chapter 6 (Diseases of the nervous system)	2009	Women	65+	11	31.05
Mexico City	Coyoacan	Chapter 6 (Diseases of the nervous system)	2010	Men	15_24	1	1.91
Mexico City	Coyoacan	Chapter 6 (Diseases of the nervous system)	2010	Men	25_34	3	6.2
Mexico City	Coyoacan	Chapter 6 (Diseases of the nervous system)	2010	Men	35_44	2	4.59
Mexico City	Coyoacan	Chapter 6 (Diseases of the nervous system)	2010	Men	45_54	1	2.74
Mexico City	Coyoacan	Chapter 6 (Diseases of the nervous system)	2010	Men	55_64	2	7.12
Mexico City	Coyoacan	Chapter 6 (Diseases of the nervous system)	2010	Men	65+	8	30.84
Mexico City	Coyoacan	Chapter 6 (Diseases of the nervous system)	2010	Women	05_14	1	2.36
Mexico City	Coyoacan	Chapter 6 (Diseases of the nervous system)	2010	Women	15_24	1	1.93
Mexico City	Coyoacan	Chapter 6 (Diseases of the nervous system)	2010	Women	25_34	2	3.68
Mexico City	Coyoacan	Chapter 6 (Diseases of the nervous system)	2010	Women	35_44	2	3.93
Mexico City	Coyoacan	Chapter 6 (Diseases of the nervous system)	2010	Women	45_54	2	4.51
Mexico City	Coyoacan	Chapter 6 (Diseases of the nervous system)	2010	Women	65+	11	30.05
Mexico City	Coyoacan	Chapter 6 (Diseases of the nervous system)	2011	Men	00_04	1	5.03
Mexico City	Coyoacan	Chapter 6 (Diseases of the nervous system)	2011	Men	05_14	1	2.37
Mexico City	Coyoacan	Chapter 6 (Diseases of the nervous system)	2011	Men	15_24	4	7.69
Mexico City	Coyoacan	Chapter 6 (Diseases of the nervous system)	2011	Men	45_54	2	5.41
Mexico City	Coyoacan	Chapter 6 (Diseases of the nervous system)	2011	Men	55_64	2	7.03
Mexico City	Coyoacan	Chapter 6 (Diseases of the nervous system)	2011	Men	65+	10	37.04
Mexico City	Coyoacan	Chapter 6 (Diseases of the nervous system)	2011	Women	05_14	1	2.43
Mexico City	Coyoacan	Chapter 6 (Diseases of the nervous system)	2011	Women	45_54	3	6.71
Mexico City	Coyoacan	Chapter 6 (Diseases of the nervous system)	2011	Women	55_64	3	8.44
Mexico City	Coyoacan	Chapter 6 (Diseases of the nervous system)	2011	Women	65+	18	47.17
Mexico City	Coyoacan	Chapter 6 (Diseases of the nervous system)	2012	Men	00_04	2	10.38
Mexico City	Coyoacan	Chapter 6 (Diseases of the nervous system)	2012	Men	35_44	1	2.32
Mexico City	Coyoacan	Chapter 6 (Diseases of the nervous system)	2012	Men	45_54	1	2.67
Mexico City	Coyoacan	Chapter 6 (Diseases of the nervous system)	2012	Men	55_64	1	3.47
Mexico City	Coyoacan	Chapter 6 (Diseases of the nervous system)	2012	Men	65+	7	24.94
Mexico City	Coyoacan	Chapter 6 (Diseases of the nervous system)	2012	Women	05_14	1	2.5
Mexico City	Coyoacan	Chapter 6 (Diseases of the nervous system)	2012	Women	25_34	1	1.89
Mexico City	Coyoacan	Chapter 6 (Diseases of the nervous system)	2012	Women	35_44	1	1.96
Mexico City	Coyoacan	Chapter 6 (Diseases of the nervous system)	2012	Women	55_64	1	2.76
Mexico City	Coyoacan	Chapter 6 (Diseases of the nervous system)	2012	Women	65+	5	12.57
Mexico City	Coyoacan	Chapter 6 (Diseases of the nervous system)	2013	Men	00_04	2	10.76
Mexico City	Coyoacan	Chapter 6 (Diseases of the nervous system)	2013	Men	05_14	1	2.52
Mexico City	Coyoacan	Chapter 6 (Diseases of the nervous system)	2013	Men	35_44	3	7.02
Mexico City	Coyoacan	Chapter 6 (Diseases of the nervous system)	2013	Men	45_54	1	2.64
Mexico City	Coyoacan	Chapter 6 (Diseases of the nervous system)	2013	Men	55_64	2	6.84
Mexico City	Coyoacan	Chapter 6 (Diseases of the nervous system)	2013	Men	65+	9	30.91
Mexico City	Coyoacan	Chapter 6 (Diseases of the nervous system)	2013	Women	05_14	3	7.74
Mexico City	Coyoacan	Chapter 6 (Diseases of the nervous system)	2013	Women	15_24	1	2.03
Mexico City	Coyoacan	Chapter 6 (Diseases of the nervous system)	2013	Women	45_54	1	2.2
Mexico City	Coyoacan	Chapter 6 (Diseases of the nervous system)	2013	Women	55_64	1	2.71
Mexico City	Coyoacan	Chapter 6 (Diseases of the nervous system)	2013	Women	65+	13	31.37
Mexico City	Coyoacan	Chapter 6 (Diseases of the nervous system)	2014	Men	05_14	1	2.61
Mexico City	Coyoacan	Chapter 6 (Diseases of the nervous system)	2014	Men	25_34	1	2.07
Mexico City	Coyoacan	Chapter 6 (Diseases of the nervous system)	2014	Men	45_54	2	5.22
Mexico City	Coyoacan	Chapter 6 (Diseases of the nervous system)	2014	Men	55_64	3	10.12
Mexico City	Coyoacan	Chapter 6 (Diseases of the nervous system)	2014	Men	65+	9	29.89
Mexico City	Coyoacan	Chapter 6 (Diseases of the nervous system)	2014	Women	00_04	1	5.99
Mexico City	Coyoacan	Chapter 6 (Diseases of the nervous system)	2014	Women	35_44	2	3.95
Mexico City	Coyoacan	Chapter 6 (Diseases of the nervous system)	2014	Women	45_54	2	4.38
Mexico City	Coyoacan	Chapter 6 (Diseases of the nervous system)	2014	Women	55_64	2	5.33
Mexico City	Coyoacan	Chapter 6 (Diseases of the nervous system)	2014	Women	65+	18	41.79
Mexico City	Coyoacan	Chapter 6 (Diseases of the nervous system)	2015	Men	05_14	2	5.36
Mexico City	Coyoacan	Chapter 6 (Diseases of the nervous system)	2015	Men	15_24	1	2.03
Mexico City	Coyoacan	Chapter 6 (Diseases of the nervous system)	2015	Men	35_44	1	2.39
Mexico City	Coyoacan	Chapter 6 (Diseases of the nervous system)	2015	Men	45_54	3	7.76
Mexico City	Coyoacan	Chapter 6 (Diseases of the nervous system)	2015	Men	55_64	2	6.69
Mexico City	Coyoacan	Chapter 6 (Diseases of the nervous system)	2015	Men	65+	10	32.33
Mexico City	Coyoacan	Chapter 6 (Diseases of the nervous system)	2015	Women	15_24	1	2.1
Mexico City	Coyoacan	Chapter 6 (Diseases of the nervous system)	2015	Women	45_54	3	6.53
Mexico City	Coyoacan	Chapter 6 (Diseases of the nervous system)	2015	Women	55_64	1	2.63
Mexico City	Coyoacan	Chapter 6 (Diseases of the nervous system)	2015	Women	65+	20	44.9
Mexico City	Coyoacan	Chapter 6 (Diseases of the nervous system)	2016	Men	15_24	5	10.2
Mexico City	Coyoacan	Chapter 6 (Diseases of the nervous system)	2016	Men	25_34	1	2.03
Mexico City	Coyoacan	Chapter 6 (Diseases of the nervous system)	2016	Men	35_44	5	12.11
Mexico City	Coyoacan	Chapter 6 (Diseases of the nervous system)	2016	Men	55_64	3	9.88
Mexico City	Coyoacan	Chapter 6 (Diseases of the nervous system)	2016	Men	65+	9	28.27
Mexico City	Coyoacan	Chapter 6 (Diseases of the nervous system)	2016	Women	15_24	3	6.36
Mexico City	Coyoacan	Chapter 6 (Diseases of the nervous system)	2016	Women	25_34	2	3.92
Mexico City	Coyoacan	Chapter 6 (Diseases of the nervous system)	2016	Women	35_44	2	4.01
Mexico City	Coyoacan	Chapter 6 (Diseases of the nervous system)	2016	Women	45_54	3	6.47
Mexico City	Coyoacan	Chapter 6 (Diseases of the nervous system)	2016	Women	55_64	4	10.37
Mexico City	Coyoacan	Chapter 6 (Diseases of the nervous system)	2016	Women	65+	21	46.03
Mexico City	Coyoacan	Chapter 6 (Diseases of the nervous system)	2017	Men	00_04	1	6.27
Mexico City	Coyoacan	Chapter 6 (Diseases of the nervous system)	2017	Men	05_14	1	2.77
Mexico City	Coyoacan	Chapter 6 (Diseases of the nervous system)	2017	Men	15_24	1	2.06
Mexico City	Coyoacan	Chapter 6 (Diseases of the nervous system)	2017	Men	25_34	1	2.01
Mexico City	Coyoacan	Chapter 6 (Diseases of the nervous system)	2017	Men	35_44	1	2.45
Mexico City	Coyoacan	Chapter 6 (Diseases of the nervous system)	2017	Men	45_54	3	7.63
Mexico City	Coyoacan	Chapter 6 (Diseases of the nervous system)	2017	Men	55_64	1	3.24
Mexico City	Coyoacan	Chapter 6 (Diseases of the nervous system)	2017	Men	65+	17	51.69
Mexico City	Coyoacan	Chapter 6 (Diseases of the nervous system)	2017	Women	05_14	1	2.85
Mexico City	Coyoacan	Chapter 6 (Diseases of the nervous system)	2017	Women	15_24	2	4.28
Mexico City	Coyoacan	Chapter 6 (Diseases of the nervous system)	2017	Women	25_34	2	3.92
Mexico City	Coyoacan	Chapter 6 (Diseases of the nervous system)	2017	Women	35_44	2	4.05
Mexico City	Coyoacan	Chapter 6 (Diseases of the nervous system)	2017	Women	45_54	2	4.27
Mexico City	Coyoacan	Chapter 6 (Diseases of the nervous system)	2017	Women	55_64	2	5.11
Mexico City	Coyoacan	Chapter 6 (Diseases of the nervous system)	2017	Women	65+	16	34.17
Mexico City	Coyoacan	Chapter 6 (Diseases of the nervous system)	2018	Men	15_24	2	4.15
Mexico City	Coyoacan	Chapter 6 (Diseases of the nervous system)	2018	Men	25_34	5	9.92
Mexico City	Coyoacan	Chapter 6 (Diseases of the nervous system)	2018	Men	35_44	2	4.94
Mexico City	Coyoacan	Chapter 6 (Diseases of the nervous system)	2018	Men	55_64	2	6.37
Mexico City	Coyoacan	Chapter 6 (Diseases of the nervous system)	2018	Men	65+	10	29.36
Mexico City	Coyoacan	Chapter 6 (Diseases of the nervous system)	2018	Women	15_24	2	4.32
Mexico City	Coyoacan	Chapter 6 (Diseases of the nervous system)	2018	Women	25_34	2	3.93
Mexico City	Coyoacan	Chapter 6 (Diseases of the nervous system)	2018	Women	35_44	3	6.14
Mexico City	Coyoacan	Chapter 6 (Diseases of the nervous system)	2018	Women	45_54	2	4.23
Mexico City	Coyoacan	Chapter 6 (Diseases of the nervous system)	2018	Women	55_64	6	15.14
Mexico City	Coyoacan	Chapter 6 (Diseases of the nervous system)	2018	Women	65+	14	29.09
Mexico City	Coyoacan	Chapter 6 (Diseases of the nervous system)	2019	Men	05_14	1	2.86
Mexico City	Coyoacan	Chapter 6 (Diseases of the nervous system)	2019	Men	15_24	2	4.18
Mexico City	Coyoacan	Chapter 6 (Diseases of the nervous system)	2019	Men	25_34	1	1.97
Mexico City	Coyoacan	Chapter 6 (Diseases of the nervous system)	2019	Men	55_64	2	6.28
Mexico City	Coyoacan	Chapter 6 (Diseases of the nervous system)	2019	Men	65+	5	14.16
Mexico City	Coyoacan	Chapter 6 (Diseases of the nervous system)	2019	Women	15_24	1	2.18
Mexico City	Coyoacan	Chapter 6 (Diseases of the nervous system)	2019	Women	25_34	1	1.97
Mexico City	Coyoacan	Chapter 6 (Diseases of the nervous system)	2019	Women	35_44	3	6.21
Mexico City	Coyoacan	Chapter 6 (Diseases of the nervous system)	2019	Women	55_64	3	7.48
Mexico City	Coyoacan	Chapter 6 (Diseases of the nervous system)	2019	Women	65+	24	48.44
Mexico City	Coyoacan	Chapter 10 (Diseases of the respiratory system)	2000	Men	00_04	5	20.11
Mexico City	Coyoacan	Chapter 10 (Diseases of the respiratory system)	2000	Men	35_44	3	7.1
Mexico City	Coyoacan	Chapter 10 (Diseases of the respiratory system)	2000	Men	45_54	2	6.02
Mexico City	Coyoacan	Chapter 10 (Diseases of the respiratory system)	2000	Men	55_64	6	27.87
Mexico City	Coyoacan	Chapter 10 (Diseases of the respiratory system)	2000	Men	65+	52	294.37
Mexico City	Coyoacan	Chapter 10 (Diseases of the respiratory system)	2000	Women	00_04	9	37.19
Mexico City	Coyoacan	Chapter 10 (Diseases of the respiratory system)	2000	Women	15_24	1	1.6
Mexico City	Coyoacan	Chapter 10 (Diseases of the respiratory system)	2000	Women	35_44	1	2.05
Mexico City	Coyoacan	Chapter 10 (Diseases of the respiratory system)	2000	Women	45_54	1	2.52
Mexico City	Coyoacan	Chapter 10 (Diseases of the respiratory system)	2000	Women	55_64	6	23.18
Mexico City	Coyoacan	Chapter 10 (Diseases of the respiratory system)	2000	Women	65+	53	196.64
Mexico City	Coyoacan	Chapter 10 (Diseases of the respiratory system)	2001	Men	00_04	5	20.49
Mexico City	Coyoacan	Chapter 10 (Diseases of the respiratory system)	2001	Men	25_34	1	1.76
Mexico City	Coyoacan	Chapter 10 (Diseases of the respiratory system)	2001	Men	35_44	2	4.67
Mexico City	Coyoacan	Chapter 10 (Diseases of the respiratory system)	2001	Men	45_54	5	14.89
Mexico City	Coyoacan	Chapter 10 (Diseases of the respiratory system)	2001	Men	55_64	2	8.94
Mexico City	Coyoacan	Chapter 10 (Diseases of the respiratory system)	2001	Men	65+	56	303.33
Mexico City	Coyoacan	Chapter 10 (Diseases of the respiratory system)	2001	Women	00_04	4	16.9
Mexico City	Coyoacan	Chapter 10 (Diseases of the respiratory system)	2001	Women	15_24	1	1.64
Mexico City	Coyoacan	Chapter 10 (Diseases of the respiratory system)	2001	Women	35_44	1	2.03
Mexico City	Coyoacan	Chapter 10 (Diseases of the respiratory system)	2001	Women	45_54	1	2.48
Mexico City	Coyoacan	Chapter 10 (Diseases of the respiratory system)	2001	Women	55_64	3	11.17
Mexico City	Coyoacan	Chapter 10 (Diseases of the respiratory system)	2001	Women	65+	83	297.3
Mexico City	Coyoacan	Chapter 10 (Diseases of the respiratory system)	2002	Men	00_04	3	12.48
Mexico City	Coyoacan	Chapter 10 (Diseases of the respiratory system)	2002	Men	05_14	1	1.98
Mexico City	Coyoacan	Chapter 10 (Diseases of the respiratory system)	2002	Men	35_44	5	11.52
Mexico City	Coyoacan	Chapter 10 (Diseases of the respiratory system)	2002	Men	45_54	2	5.89
Mexico City	Coyoacan	Chapter 10 (Diseases of the respiratory system)	2002	Men	55_64	7	30.16
Mexico City	Coyoacan	Chapter 10 (Diseases of the respiratory system)	2002	Men	65+	38	197.12
Mexico City	Coyoacan	Chapter 10 (Diseases of the respiratory system)	2002	Women	00_04	3	12.91
Mexico City	Coyoacan	Chapter 10 (Diseases of the respiratory system)	2002	Women	15_24	1	1.67
Mexico City	Coyoacan	Chapter 10 (Diseases of the respiratory system)	2002	Women	55_64	1	3.59
Mexico City	Coyoacan	Chapter 10 (Diseases of the respiratory system)	2002	Women	65+	71	245.61
Mexico City	Coyoacan	Chapter 10 (Diseases of the respiratory system)	2003	Men	00_04	7	29.64
Mexico City	Coyoacan	Chapter 10 (Diseases of the respiratory system)	2003	Men	05_14	1	2.01
Mexico City	Coyoacan	Chapter 10 (Diseases of the respiratory system)	2003	Men	25_34	3	5.35
Mexico City	Coyoacan	Chapter 10 (Diseases of the respiratory system)	2003	Men	35_44	1	2.28
Mexico City	Coyoacan	Chapter 10 (Diseases of the respiratory system)	2003	Men	45_54	2	5.81
Mexico City	Coyoacan	Chapter 10 (Diseases of the respiratory system)	2003	Men	55_64	4	16.63
Mexico City	Coyoacan	Chapter 10 (Diseases of the respiratory system)	2003	Men	65+	58	288.56
Mexico City	Coyoacan	Chapter 10 (Diseases of the respiratory system)	2003	Women	00_04	2	8.78
Mexico City	Coyoacan	Chapter 10 (Diseases of the respiratory system)	2003	Women	15_24	1	1.7
Mexico City	Coyoacan	Chapter 10 (Diseases of the respiratory system)	2003	Women	25_34	2	3.3
Mexico City	Coyoacan	Chapter 10 (Diseases of the respiratory system)	2003	Women	35_44	1	2.01
Mexico City	Coyoacan	Chapter 10 (Diseases of the respiratory system)	2003	Women	55_64	2	6.93
Mexico City	Coyoacan	Chapter 10 (Diseases of the respiratory system)	2003	Women	65+	59	197.31
Mexico City	Coyoacan	Chapter 10 (Diseases of the respiratory system)	2004	Men	00_04	5	21.62
Mexico City	Coyoacan	Chapter 10 (Diseases of the respiratory system)	2004	Men	25_34	3	5.42
Mexico City	Coyoacan	Chapter 10 (Diseases of the respiratory system)	2004	Men	45_54	2	5.73
Mexico City	Coyoacan	Chapter 10 (Diseases of the respiratory system)	2004	Men	55_64	3	12.06
Mexico City	Coyoacan	Chapter 10 (Diseases of the respiratory system)	2004	Men	65+	44	210.06
Mexico City	Coyoacan	Chapter 10 (Diseases of the respiratory system)	2004	Women	00_04	4	17.96
Mexico City	Coyoacan	Chapter 10 (Diseases of the respiratory system)	2004	Women	45_54	4	9.46
Mexico City	Coyoacan	Chapter 10 (Diseases of the respiratory system)	2004	Women	65+	70	226.38
Mexico City	Coyoacan	Chapter 10 (Diseases of the respiratory system)	2005	Men	00_04	7	31.04
Mexico City	Coyoacan	Chapter 10 (Diseases of the respiratory system)	2005	Men	05_14	2	4.14
Mexico City	Coyoacan	Chapter 10 (Diseases of the respiratory system)	2005	Men	15_24	1	1.83
Mexico City	Coyoacan	Chapter 10 (Diseases of the respiratory system)	2005	Men	25_34	2	3.68
Mexico City	Coyoacan	Chapter 10 (Diseases of the respiratory system)	2005	Men	35_44	1	2.25
Mexico City	Coyoacan	Chapter 10 (Diseases of the respiratory system)	2005	Men	45_54	3	8.5
Mexico City	Coyoacan	Chapter 10 (Diseases of the respiratory system)	2005	Men	55_64	2	7.77
Mexico City	Coyoacan	Chapter 10 (Diseases of the respiratory system)	2005	Men	65+	55	252.2
Mexico City	Coyoacan	Chapter 10 (Diseases of the respiratory system)	2005	Women	00_04	4	18.44
Mexico City	Coyoacan	Chapter 10 (Diseases of the respiratory system)	2005	Women	45_54	1	2.33
Mexico City	Coyoacan	Chapter 10 (Diseases of the respiratory system)	2005	Women	55_64	5	16.14
Mexico City	Coyoacan	Chapter 10 (Diseases of the respiratory system)	2005	Women	65+	64	200.63
Mexico City	Coyoacan	Chapter 10 (Diseases of the respiratory system)	2006	Men	00_04	6	27.23
Mexico City	Coyoacan	Chapter 10 (Diseases of the respiratory system)	2006	Men	05_14	2	4.21
Mexico City	Coyoacan	Chapter 10 (Diseases of the respiratory system)	2006	Men	15_24	3	5.53
Mexico City	Coyoacan	Chapter 10 (Diseases of the respiratory system)	2006	Men	35_44	3	6.74
Mexico City	Coyoacan	Chapter 10 (Diseases of the respiratory system)	2006	Men	55_64	5	19.09
Mexico City	Coyoacan	Chapter 10 (Diseases of the respiratory system)	2006	Men	65+	57	252.08
Mexico City	Coyoacan	Chapter 10 (Diseases of the respiratory system)	2006	Women	00_04	6	28.31
Mexico City	Coyoacan	Chapter 10 (Diseases of the respiratory system)	2006	Women	05_14	1	2.17
Mexico City	Coyoacan	Chapter 10 (Diseases of the respiratory system)	2006	Women	35_44	1	1.98
Mexico City	Coyoacan	Chapter 10 (Diseases of the respiratory system)	2006	Women	45_54	1	2.31
Mexico City	Coyoacan	Chapter 10 (Diseases of the respiratory system)	2006	Women	55_64	6	18.91
Mexico City	Coyoacan	Chapter 10 (Diseases of the respiratory system)	2006	Women	65+	73	222.51
Mexico City	Coyoacan	Chapter 10 (Diseases of the respiratory system)	2007	Men	00_04	9	41.77
Mexico City	Coyoacan	Chapter 10 (Diseases of the respiratory system)	2007	Men	25_34	3	5.84
Mexico City	Coyoacan	Chapter 10 (Diseases of the respiratory system)	2007	Men	35_44	4	9.02
Mexico City	Coyoacan	Chapter 10 (Diseases of the respiratory system)	2007	Men	45_54	2	5.56
Mexico City	Coyoacan	Chapter 10 (Diseases of the respiratory system)	2007	Men	55_64	6	22.57
Mexico City	Coyoacan	Chapter 10 (Diseases of the respiratory system)	2007	Men	65+	62	265.32
Mexico City	Coyoacan	Chapter 10 (Diseases of the respiratory system)	2007	Women	00_04	3	14.48
Mexico City	Coyoacan	Chapter 10 (Diseases of the respiratory system)	2007	Women	15_24	1	1.82
Mexico City	Coyoacan	Chapter 10 (Diseases of the respiratory system)	2007	Women	35_44	1	1.97
Mexico City	Coyoacan	Chapter 10 (Diseases of the respiratory system)	2007	Women	45_54	6	13.72
Mexico City	Coyoacan	Chapter 10 (Diseases of the respiratory system)	2007	Women	55_64	4	12.32
Mexico City	Coyoacan	Chapter 10 (Diseases of the respiratory system)	2007	Women	65+	95	281.97
Mexico City	Coyoacan	Chapter 10 (Diseases of the respiratory system)	2008	Men	00_04	6	28.44
Mexico City	Coyoacan	Chapter 10 (Diseases of the respiratory system)	2008	Men	15_24	1	1.87
Mexico City	Coyoacan	Chapter 10 (Diseases of the respiratory system)	2008	Men	35_44	3	6.79
Mexico City	Coyoacan	Chapter 10 (Diseases of the respiratory system)	2008	Men	45_54	3	8.28
Mexico City	Coyoacan	Chapter 10 (Diseases of the respiratory system)	2008	Men	55_64	8	29.6
Mexico City	Coyoacan	Chapter 10 (Diseases of the respiratory system)	2008	Men	65+	75	310.95
Mexico City	Coyoacan	Chapter 10 (Diseases of the respiratory system)	2008	Women	00_04	3	14.81
Mexico City	Coyoacan	Chapter 10 (Diseases of the respiratory system)	2008	Women	05_14	1	2.26
Mexico City	Coyoacan	Chapter 10 (Diseases of the respiratory system)	2008	Women	35_44	1	1.97
Mexico City	Coyoacan	Chapter 10 (Diseases of the respiratory system)	2008	Women	45_54	2	4.54
Mexico City	Coyoacan	Chapter 10 (Diseases of the respiratory system)	2008	Women	55_64	2	6.01
Mexico City	Coyoacan	Chapter 10 (Diseases of the respiratory system)	2008	Women	65+	74	214.13
Mexico City	Coyoacan	Chapter 10 (Diseases of the respiratory system)	2009	Men	00_04	5	24.18
Mexico City	Coyoacan	Chapter 10 (Diseases of the respiratory system)	2009	Men	05_14	1	2.24
Mexico City	Coyoacan	Chapter 10 (Diseases of the respiratory system)	2009	Men	15_24	2	3.77
Mexico City	Coyoacan	Chapter 10 (Diseases of the respiratory system)	2009	Men	25_34	1	2.04
Mexico City	Coyoacan	Chapter 10 (Diseases of the respiratory system)	2009	Men	35_44	7	15.92
Mexico City	Coyoacan	Chapter 10 (Diseases of the respiratory system)	2009	Men	45_54	1	2.75
Mexico City	Coyoacan	Chapter 10 (Diseases of the respiratory system)	2009	Men	55_64	4	14.54
Mexico City	Coyoacan	Chapter 10 (Diseases of the respiratory system)	2009	Men	65+	64	257.29
Mexico City	Coyoacan	Chapter 10 (Diseases of the respiratory system)	2009	Women	00_04	4	20.24
Mexico City	Coyoacan	Chapter 10 (Diseases of the respiratory system)	2009	Women	05_14	1	2.31
Mexico City	Coyoacan	Chapter 10 (Diseases of the respiratory system)	2009	Women	25_34	2	3.61
Mexico City	Coyoacan	Chapter 10 (Diseases of the respiratory system)	2009	Women	35_44	1	1.96
Mexico City	Coyoacan	Chapter 10 (Diseases of the respiratory system)	2009	Women	45_54	2	4.52
Mexico City	Coyoacan	Chapter 10 (Diseases of the respiratory system)	2009	Women	55_64	6	17.6
Mexico City	Coyoacan	Chapter 10 (Diseases of the respiratory system)	2009	Women	65+	83	234.28
Mexico City	Coyoacan	Chapter 10 (Diseases of the respiratory system)	2010	Men	00_04	4	19.69
Mexico City	Coyoacan	Chapter 10 (Diseases of the respiratory system)	2010	Men	15_24	2	3.81
Mexico City	Coyoacan	Chapter 10 (Diseases of the respiratory system)	2010	Men	35_44	2	4.59
Mexico City	Coyoacan	Chapter 10 (Diseases of the respiratory system)	2010	Men	45_54	2	5.49
Mexico City	Coyoacan	Chapter 10 (Diseases of the respiratory system)	2010	Men	55_64	5	17.8
Mexico City	Coyoacan	Chapter 10 (Diseases of the respiratory system)	2010	Men	65+	82	316.1
Mexico City	Coyoacan	Chapter 10 (Diseases of the respiratory system)	2010	Women	00_04	4	20.67
Mexico City	Coyoacan	Chapter 10 (Diseases of the respiratory system)	2010	Women	15_24	1	1.93
Mexico City	Coyoacan	Chapter 10 (Diseases of the respiratory system)	2010	Women	35_44	3	5.89
Mexico City	Coyoacan	Chapter 10 (Diseases of the respiratory system)	2010	Women	45_54	3	6.77
Mexico City	Coyoacan	Chapter 10 (Diseases of the respiratory system)	2010	Women	55_64	7	20.01
Mexico City	Coyoacan	Chapter 10 (Diseases of the respiratory system)	2010	Women	65+	86	234.95
Mexico City	Coyoacan	Chapter 10 (Diseases of the respiratory system)	2011	Men	00_04	2	10.06
Mexico City	Coyoacan	Chapter 10 (Diseases of the respiratory system)	2011	Men	25_34	2	4.15
Mexico City	Coyoacan	Chapter 10 (Diseases of the respiratory system)	2011	Men	35_44	1	2.3
Mexico City	Coyoacan	Chapter 10 (Diseases of the respiratory system)	2011	Men	45_54	4	10.81
Mexico City	Coyoacan	Chapter 10 (Diseases of the respiratory system)	2011	Men	55_64	4	14.06
Mexico City	Coyoacan	Chapter 10 (Diseases of the respiratory system)	2011	Men	65+	81	300.04
Mexico City	Coyoacan	Chapter 10 (Diseases of the respiratory system)	2011	Women	00_04	3	15.93
Mexico City	Coyoacan	Chapter 10 (Diseases of the respiratory system)	2011	Women	05_14	1	2.43
Mexico City	Coyoacan	Chapter 10 (Diseases of the respiratory system)	2011	Women	35_44	3	5.88
Mexico City	Coyoacan	Chapter 10 (Diseases of the respiratory system)	2011	Women	45_54	4	8.95
Mexico City	Coyoacan	Chapter 10 (Diseases of the respiratory system)	2011	Women	55_64	5	14.06
Mexico City	Coyoacan	Chapter 10 (Diseases of the respiratory system)	2011	Women	65+	90	235.86
Mexico City	Coyoacan	Chapter 10 (Diseases of the respiratory system)	2012	Men	00_04	6	31.14
Mexico City	Coyoacan	Chapter 10 (Diseases of the respiratory system)	2012	Men	15_24	1	1.95
Mexico City	Coyoacan	Chapter 10 (Diseases of the respiratory system)	2012	Men	25_34	2	4.15
Mexico City	Coyoacan	Chapter 10 (Diseases of the respiratory system)	2012	Men	35_44	1	2.32
Mexico City	Coyoacan	Chapter 10 (Diseases of the respiratory system)	2012	Men	55_64	2	6.94
Mexico City	Coyoacan	Chapter 10 (Diseases of the respiratory system)	2012	Men	65+	79	281.43
Mexico City	Coyoacan	Chapter 10 (Diseases of the respiratory system)	2012	Women	00_04	2	11.01
Mexico City	Coyoacan	Chapter 10 (Diseases of the respiratory system)	2012	Women	05_14	1	2.5
Mexico City	Coyoacan	Chapter 10 (Diseases of the respiratory system)	2012	Women	45_54	2	4.44
Mexico City	Coyoacan	Chapter 10 (Diseases of the respiratory system)	2012	Women	55_64	6	16.58
Mexico City	Coyoacan	Chapter 10 (Diseases of the respiratory system)	2012	Women	65+	108	271.4
Mexico City	Coyoacan	Chapter 10 (Diseases of the respiratory system)	2013	Men	00_04	6	32.28
Mexico City	Coyoacan	Chapter 10 (Diseases of the respiratory system)	2013	Men	15_24	2	3.95
Mexico City	Coyoacan	Chapter 10 (Diseases of the respiratory system)	2013	Men	35_44	2	4.68
Mexico City	Coyoacan	Chapter 10 (Diseases of the respiratory system)	2013	Men	45_54	2	5.27
Mexico City	Coyoacan	Chapter 10 (Diseases of the respiratory system)	2013	Men	55_64	11	37.64
Mexico City	Coyoacan	Chapter 10 (Diseases of the respiratory system)	2013	Men	65+	84	288.49
Mexico City	Coyoacan	Chapter 10 (Diseases of the respiratory system)	2013	Women	00_04	1	5.73
Mexico City	Coyoacan	Chapter 10 (Diseases of the respiratory system)	2013	Women	35_44	1	1.96
Mexico City	Coyoacan	Chapter 10 (Diseases of the respiratory system)	2013	Women	45_54	1	2.2
Mexico City	Coyoacan	Chapter 10 (Diseases of the respiratory system)	2013	Women	55_64	7	19
Mexico City	Coyoacan	Chapter 10 (Diseases of the respiratory system)	2013	Women	65+	101	243.73
Mexico City	Coyoacan	Chapter 10 (Diseases of the respiratory system)	2014	Men	00_04	6	33.61
Mexico City	Coyoacan	Chapter 10 (Diseases of the respiratory system)	2014	Men	15_24	1	2.01
Mexico City	Coyoacan	Chapter 10 (Diseases of the respiratory system)	2014	Men	25_34	2	4.14
Mexico City	Coyoacan	Chapter 10 (Diseases of the respiratory system)	2014	Men	35_44	1	2.37
Mexico City	Coyoacan	Chapter 10 (Diseases of the respiratory system)	2014	Men	45_54	4	10.44
Mexico City	Coyoacan	Chapter 10 (Diseases of the respiratory system)	2014	Men	55_64	9	30.36
Mexico City	Coyoacan	Chapter 10 (Diseases of the respiratory system)	2014	Men	65+	72	239.08
Mexico City	Coyoacan	Chapter 10 (Diseases of the respiratory system)	2014	Women	00_04	3	17.98
Mexico City	Coyoacan	Chapter 10 (Diseases of the respiratory system)	2014	Women	15_24	1	2.07
Mexico City	Coyoacan	Chapter 10 (Diseases of the respiratory system)	2014	Women	35_44	3	5.92
Mexico City	Coyoacan	Chapter 10 (Diseases of the respiratory system)	2014	Women	45_54	6	13.14
Mexico City	Coyoacan	Chapter 10 (Diseases of the respiratory system)	2014	Women	55_64	8	21.31
Mexico City	Coyoacan	Chapter 10 (Diseases of the respiratory system)	2014	Women	65+	98	227.55
Mexico City	Coyoacan	Chapter 10 (Diseases of the respiratory system)	2015	Men	00_04	5	29.24
Mexico City	Coyoacan	Chapter 10 (Diseases of the respiratory system)	2015	Men	15_24	2	4.06
Mexico City	Coyoacan	Chapter 10 (Diseases of the respiratory system)	2015	Men	25_34	2	4.12
Mexico City	Coyoacan	Chapter 10 (Diseases of the respiratory system)	2015	Men	35_44	4	9.57
Mexico City	Coyoacan	Chapter 10 (Diseases of the respiratory system)	2015	Men	45_54	3	7.76
Mexico City	Coyoacan	Chapter 10 (Diseases of the respiratory system)	2015	Men	55_64	10	33.45
Mexico City	Coyoacan	Chapter 10 (Diseases of the respiratory system)	2015	Men	65+	87	281.28
Mexico City	Coyoacan	Chapter 10 (Diseases of the respiratory system)	2015	Women	00_04	2	12.57
Mexico City	Coyoacan	Chapter 10 (Diseases of the respiratory system)	2015	Women	35_44	2	3.97
Mexico City	Coyoacan	Chapter 10 (Diseases of the respiratory system)	2015	Women	45_54	2	4.36
Mexico City	Coyoacan	Chapter 10 (Diseases of the respiratory system)	2015	Women	55_64	4	10.51
Mexico City	Coyoacan	Chapter 10 (Diseases of the respiratory system)	2015	Women	65+	109	244.73
Mexico City	Coyoacan	Chapter 10 (Diseases of the respiratory system)	2016	Men	00_04	3	18.18
Mexico City	Coyoacan	Chapter 10 (Diseases of the respiratory system)	2016	Men	25_34	1	2.03
Mexico City	Coyoacan	Chapter 10 (Diseases of the respiratory system)	2016	Men	35_44	1	2.42
Mexico City	Coyoacan	Chapter 10 (Diseases of the respiratory system)	2016	Men	45_54	4	10.25
Mexico City	Coyoacan	Chapter 10 (Diseases of the respiratory system)	2016	Men	55_64	5	16.46
Mexico City	Coyoacan	Chapter 10 (Diseases of the respiratory system)	2016	Men	65+	80	251.27
Mexico City	Coyoacan	Chapter 10 (Diseases of the respiratory system)	2016	Women	00_04	2	12.95
Mexico City	Coyoacan	Chapter 10 (Diseases of the respiratory system)	2016	Women	25_34	1	1.96
Mexico City	Coyoacan	Chapter 10 (Diseases of the respiratory system)	2016	Women	35_44	5	10.03
Mexico City	Coyoacan	Chapter 10 (Diseases of the respiratory system)	2016	Women	45_54	1	2.16
Mexico City	Coyoacan	Chapter 10 (Diseases of the respiratory system)	2016	Women	55_64	2	5.18
Mexico City	Coyoacan	Chapter 10 (Diseases of the respiratory system)	2016	Women	65+	106	232.32
Mexico City	Coyoacan	Chapter 10 (Diseases of the respiratory system)	2017	Men	00_04	3	18.8
Mexico City	Coyoacan	Chapter 10 (Diseases of the respiratory system)	2017	Men	15_24	1	2.06
Mexico City	Coyoacan	Chapter 10 (Diseases of the respiratory system)	2017	Men	35_44	1	2.45
Mexico City	Coyoacan	Chapter 10 (Diseases of the respiratory system)	2017	Men	45_54	6	15.26
Mexico City	Coyoacan	Chapter 10 (Diseases of the respiratory system)	2017	Men	55_64	3	9.71
Mexico City	Coyoacan	Chapter 10 (Diseases of the respiratory system)	2017	Men	65+	90	273.64
Mexico City	Coyoacan	Chapter 10 (Diseases of the respiratory system)	2017	Women	25_34	2	3.92
Mexico City	Coyoacan	Chapter 10 (Diseases of the respiratory system)	2017	Women	35_44	1	2.03
Mexico City	Coyoacan	Chapter 10 (Diseases of the respiratory system)	2017	Women	45_54	1	2.14
Mexico City	Coyoacan	Chapter 10 (Diseases of the respiratory system)	2017	Women	55_64	10	25.56
Mexico City	Coyoacan	Chapter 10 (Diseases of the respiratory system)	2017	Women	65+	107	228.53
Mexico City	Coyoacan	Chapter 10 (Diseases of the respiratory system)	2018	Men	00_04	1	6.5
Mexico City	Coyoacan	Chapter 10 (Diseases of the respiratory system)	2018	Men	25_34	1	1.98
Mexico City	Coyoacan	Chapter 10 (Diseases of the respiratory system)	2018	Men	35_44	1	2.47
Mexico City	Coyoacan	Chapter 10 (Diseases of the respiratory system)	2018	Men	45_54	4	10.11
Mexico City	Coyoacan	Chapter 10 (Diseases of the respiratory system)	2018	Men	55_64	7	22.31
Mexico City	Coyoacan	Chapter 10 (Diseases of the respiratory system)	2018	Men	65+	97	284.75
Mexico City	Coyoacan	Chapter 10 (Diseases of the respiratory system)	2018	Women	15_24	1	2.16
Mexico City	Coyoacan	Chapter 10 (Diseases of the respiratory system)	2018	Women	55_64	7	17.66
Mexico City	Coyoacan	Chapter 10 (Diseases of the respiratory system)	2018	Women	65+	104	216.09
Mexico City	Coyoacan	Chapter 10 (Diseases of the respiratory system)	2019	Men	00_04	2	13.52
Mexico City	Coyoacan	Chapter 10 (Diseases of the respiratory system)	2019	Men	15_24	1	2.09
Mexico City	Coyoacan	Chapter 10 (Diseases of the respiratory system)	2019	Men	35_44	2	4.96
Mexico City	Coyoacan	Chapter 10 (Diseases of the respiratory system)	2019	Men	45_54	1	2.52
Mexico City	Coyoacan	Chapter 10 (Diseases of the respiratory system)	2019	Men	55_64	9	28.28
Mexico City	Coyoacan	Chapter 10 (Diseases of the respiratory system)	2019	Men	65+	101	286.05
Mexico City	Coyoacan	Chapter 10 (Diseases of the respiratory system)	2019	Women	00_04	2	14.21
Mexico City	Coyoacan	Chapter 10 (Diseases of the respiratory system)	2019	Women	05_14	2	5.93
Mexico City	Coyoacan	Chapter 10 (Diseases of the respiratory system)	2019	Women	35_44	1	2.07
Mexico City	Coyoacan	Chapter 10 (Diseases of the respiratory system)	2019	Women	45_54	1	2.1
Mexico City	Coyoacan	Chapter 10 (Diseases of the respiratory system)	2019	Women	55_64	6	14.96
Mexico City	Coyoacan	Chapter 10 (Diseases of the respiratory system)	2019	Women	65+	123	248.23
Mexico City	Coyoacan	Chapter 5 (Mental and behavioural disorders)	2000	Men	45_54	2	6.02
Mexico City	Coyoacan	Chapter 5 (Mental and behavioural disorders)	2000	Men	55_64	2	9.29
Mexico City	Coyoacan	Chapter 5 (Mental and behavioural disorders)	2000	Men	65+	5	28.3
Mexico City	Coyoacan	Chapter 5 (Mental and behavioural disorders)	2000	Women	65+	2	7.42
Mexico City	Coyoacan	Chapter 5 (Mental and behavioural disorders)	2001	Men	35_44	2	4.67
Mexico City	Coyoacan	Chapter 5 (Mental and behavioural disorders)	2001	Men	45_54	1	2.98
Mexico City	Coyoacan	Chapter 5 (Mental and behavioural disorders)	2001	Men	55_64	2	8.94
Mexico City	Coyoacan	Chapter 5 (Mental and behavioural disorders)	2001	Men	65+	5	27.08
Mexico City	Coyoacan	Chapter 5 (Mental and behavioural disorders)	2001	Women	35_44	1	2.03
Mexico City	Coyoacan	Chapter 5 (Mental and behavioural disorders)	2001	Women	65+	1	3.58
Mexico City	Coyoacan	Chapter 5 (Mental and behavioural disorders)	2002	Men	25_34	1	1.77
Mexico City	Coyoacan	Chapter 5 (Mental and behavioural disorders)	2002	Men	55_64	1	4.31
Mexico City	Coyoacan	Chapter 5 (Mental and behavioural disorders)	2002	Women	15_24	1	1.67
Mexico City	Coyoacan	Chapter 5 (Mental and behavioural disorders)	2002	Women	65+	4	13.84
Mexico City	Coyoacan	Chapter 5 (Mental and behavioural disorders)	2003	Men	45_54	1	2.9
Mexico City	Coyoacan	Chapter 5 (Mental and behavioural disorders)	2003	Men	55_64	1	4.16
Mexico City	Coyoacan	Chapter 5 (Mental and behavioural disorders)	2003	Men	65+	2	9.95
Mexico City	Coyoacan	Chapter 5 (Mental and behavioural disorders)	2003	Women	45_54	1	2.41
Mexico City	Coyoacan	Chapter 5 (Mental and behavioural disorders)	2003	Women	65+	7	23.41
Mexico City	Coyoacan	Chapter 5 (Mental and behavioural disorders)	2004	Men	25_34	1	1.81
Mexico City	Coyoacan	Chapter 5 (Mental and behavioural disorders)	2004	Men	35_44	2	4.52
Mexico City	Coyoacan	Chapter 5 (Mental and behavioural disorders)	2004	Men	55_64	1	4.02
Mexico City	Coyoacan	Chapter 5 (Mental and behavioural disorders)	2004	Men	65+	1	4.77
Mexico City	Coyoacan	Chapter 5 (Mental and behavioural disorders)	2004	Women	65+	6	19.4
Mexico City	Coyoacan	Chapter 5 (Mental and behavioural disorders)	2005	Men	35_44	1	2.25
Mexico City	Coyoacan	Chapter 5 (Mental and behavioural disorders)	2005	Men	45_54	3	8.5
Mexico City	Coyoacan	Chapter 5 (Mental and behavioural disorders)	2005	Men	55_64	1	3.89
Mexico City	Coyoacan	Chapter 5 (Mental and behavioural disorders)	2005	Men	65+	2	9.17
Mexico City	Coyoacan	Chapter 5 (Mental and behavioural disorders)	2005	Women	55_64	1	3.23
Mexico City	Coyoacan	Chapter 5 (Mental and behavioural disorders)	2005	Women	65+	9	28.21
Mexico City	Coyoacan	Chapter 5 (Mental and behavioural disorders)	2006	Men	45_54	1	2.8
Mexico City	Coyoacan	Chapter 5 (Mental and behavioural disorders)	2006	Men	55_64	1	3.82
Mexico City	Coyoacan	Chapter 5 (Mental and behavioural disorders)	2006	Men	65+	1	4.42
Mexico City	Coyoacan	Chapter 5 (Mental and behavioural disorders)	2006	Women	65+	7	21.34
Mexico City	Coyoacan	Chapter 5 (Mental and behavioural disorders)	2007	Men	35_44	3	6.76
Mexico City	Coyoacan	Chapter 5 (Mental and behavioural disorders)	2007	Men	45_54	2	5.56
Mexico City	Coyoacan	Chapter 5 (Mental and behavioural disorders)	2007	Men	65+	4	17.12
Mexico City	Coyoacan	Chapter 5 (Mental and behavioural disorders)	2007	Women	65+	9	26.71
Mexico City	Coyoacan	Chapter 5 (Mental and behavioural disorders)	2008	Men	35_44	1	2.26
Mexico City	Coyoacan	Chapter 5 (Mental and behavioural disorders)	2008	Men	55_64	1	3.7
Mexico City	Coyoacan	Chapter 5 (Mental and behavioural disorders)	2008	Men	65+	3	12.44
Mexico City	Coyoacan	Chapter 5 (Mental and behavioural disorders)	2008	Women	15_24	1	1.85
Mexico City	Coyoacan	Chapter 5 (Mental and behavioural disorders)	2008	Women	65+	4	11.57
Mexico City	Coyoacan	Chapter 5 (Mental and behavioural disorders)	2009	Men	25_34	2	4.08
Mexico City	Coyoacan	Chapter 5 (Mental and behavioural disorders)	2009	Men	35_44	1	2.27
Mexico City	Coyoacan	Chapter 5 (Mental and behavioural disorders)	2009	Men	55_64	1	3.63
Mexico City	Coyoacan	Chapter 5 (Mental and behavioural disorders)	2009	Men	65+	1	4.02
Mexico City	Coyoacan	Chapter 5 (Mental and behavioural disorders)	2009	Women	65+	10	28.23
Mexico City	Coyoacan	Chapter 5 (Mental and behavioural disorders)	2010	Men	65+	2	7.71
Mexico City	Coyoacan	Chapter 5 (Mental and behavioural disorders)	2010	Women	15_24	1	1.93
Mexico City	Coyoacan	Chapter 5 (Mental and behavioural disorders)	2010	Women	25_34	1	1.84
Mexico City	Coyoacan	Chapter 5 (Mental and behavioural disorders)	2010	Women	65+	8	21.86
Mexico City	Coyoacan	Chapter 5 (Mental and behavioural disorders)	2011	Men	35_44	4	9.21
Mexico City	Coyoacan	Chapter 5 (Mental and behavioural disorders)	2011	Men	45_54	1	2.7
Mexico City	Coyoacan	Chapter 5 (Mental and behavioural disorders)	2011	Men	65+	5	18.52
Mexico City	Coyoacan	Chapter 5 (Mental and behavioural disorders)	2011	Women	65+	5	13.1
Mexico City	Coyoacan	Chapter 5 (Mental and behavioural disorders)	2012	Men	25_34	1	2.08
Mexico City	Coyoacan	Chapter 5 (Mental and behavioural disorders)	2012	Men	35_44	2	4.63
Mexico City	Coyoacan	Chapter 5 (Mental and behavioural disorders)	2012	Men	45_54	3	8
Mexico City	Coyoacan	Chapter 5 (Mental and behavioural disorders)	2012	Men	65+	1	3.56
Mexico City	Coyoacan	Chapter 5 (Mental and behavioural disorders)	2012	Women	65+	5	12.57
[truncated: 44,554 more rows]
